# Supplementary material for: Quantifying Inequalities in Childhood Immunization Using Summary Measures of Health Inequality: An Application of WHO Stata and R ‘Healthequal’ Packages
Source: Vaccines (Basel). 2024 Nov 26;12(12):1324. doi: 10.3390/vaccines12121324 (PMC11680256; doi:10.3390/vaccines12121324)
Supplement: Supplementary file 1 [file vaccines-12-01324-s001.zip › Table S1.xlsx]

## Sheet: Sheet1
iso3	setting	whoreg6	wbincome2024	date	source	indicator_abbr	indicator_name	dimension	measure	est	ll	ul	setting_average
AFG	Afghanistan	Eastern Mediterranean	Low income	2022	ICEH - MICS	vdpt	DTP3 immunization coverage among one-year-olds (%)	Economic status (wealth quintile)	Absolute concentration index	6.40537	4.70496	8.10578	51.3442
ALB	Albania	European	Upper middle income	2017	ICEH - DHS	vdpt	DTP3 immunization coverage among one-year-olds (%)	Economic status (wealth quintile)	Absolute concentration index	0.788172	0.0776433	1.4987	97.7766
DZA	Algeria	African	Upper middle income	2019	ICEH - MICS	vdpt	DTP3 immunization coverage among one-year-olds (%)	Economic status (wealth quintile)	Absolute concentration index	1.44654	-0.411062	3.30413	62.0808
AGO	Angola	African	Lower middle income	2015	ICEH - DHS	vdpt	DTP3 immunization coverage among one-year-olds (%)	Economic status (wealth quintile)	Absolute concentration index	9.12945	6.88452	11.3744	40.6141
ARM	Armenia	European	Upper middle income	2016	ICEH - DHS	vdpt	DTP3 immunization coverage among one-year-olds (%)	Economic status (wealth quintile)	Absolute concentration index	-0.415017	-2.45534	1.6253	92.6966
BGD	Bangladesh	South-East Asia	Lower middle income	2017	ICEH - DHS	vdpt	DTP3 immunization coverage among one-year-olds (%)	Economic status (wealth quintile)	Absolute concentration index	0.496971	0.0899115	0.90403	95.9125
BLZ	Belize	Americas	Upper middle income	2016	ICEH - MICS	vdpt	DTP3 immunization coverage among one-year-olds (%)	Economic status (wealth quintile)	Absolute concentration index	0.322045	-1.77777	2.42186	83.0241
BEN	Benin	African	Lower middle income	2017	ICEH - DHS	vdpt	DTP3 immunization coverage among one-year-olds (%)	Economic status (wealth quintile)	Absolute concentration index	5.47539	3.46094	7.48983	73.1937
BOL	Bolivia (Plurinational State of)	Americas	Lower middle income	2016	ICEH - NSS	vdpt	DTP3 immunization coverage among one-year-olds (%)	Economic status (wealth quintile)	Absolute concentration index	0.332379	-1.2368	1.90156	85.4661
BFA	Burkina Faso	African	Low income	2021	ICEH - DHS	vdpt	DTP3 immunization coverage among one-year-olds (%)	Economic status (wealth quintile)	Absolute concentration index	0.814104	0.17918	1.44903	88.6397
BDI	Burundi	African	Low income	2016	ICEH - DHS	vdpt	DTP3 immunization coverage among one-year-olds (%)	Economic status (wealth quintile)	Absolute concentration index	0.0437934	-0.454626	0.542213	97.3059
KHM	Cambodia	Western Pacific	Lower middle income	2021	ICEH - DHS	vdpt	DTP3 immunization coverage among one-year-olds (%)	Economic status (wealth quintile)	Absolute concentration index	2.15411	0.0920358	4.21617	84.0744
CMR	Cameroon	African	Lower middle income	2018	ICEH - DHS	vdpt	DTP3 immunization coverage among one-year-olds (%)	Economic status (wealth quintile)	Absolute concentration index	6.37139	4.72758	8.01521	72.3578
CAF	Central African Republic	African	Low income	2019	ICEH - MICS	vdpt	DTP3 immunization coverage among one-year-olds (%)	Economic status (wealth quintile)	Absolute concentration index	6.81474	3.31858	10.3109	32.5751
TCD	Chad	African	Low income	2014	ICEH - DHS	vdpt	DTP3 immunization coverage among one-year-olds (%)	Economic status (wealth quintile)	Absolute concentration index	2.40627	0.541093	4.27145	33.7898
COG	Congo	African	Lower middle income	2014	ICEH - MICS	vdpt	DTP3 immunization coverage among one-year-olds (%)	Economic status (wealth quintile)	Absolute concentration index	5.57076	1.47444	9.66709	65.2737
CRI	Costa Rica	Americas	Upper middle income	2018	ICEH - MICS	vdpt	DTP3 immunization coverage among one-year-olds (%)	Economic status (wealth quintile)	Absolute concentration index	1.22596	-0.595223	3.04715	92.9636
CUB	Cuba	Americas	Upper middle income	2019	ICEH - MICS	vdpt	DTP3 immunization coverage among one-year-olds (%)	Economic status (wealth quintile)	Absolute concentration index	1.30609	0.615238	1.99694	94.6773
CIV	Côte d'Ivoire	African	Lower middle income	2021	ICEH - DHS	vdpt	DTP3 immunization coverage among one-year-olds (%)	Economic status (wealth quintile)	Absolute concentration index	0.674286	-1.23648	2.58505	54.5218
COD	Democratic Republic of the Congo	African	Low income	2017	ICEH - MICS	vdpt	DTP3 immunization coverage among one-year-olds (%)	Economic status (wealth quintile)	Absolute concentration index	7.21994	5.17289	9.267	45.3916
DOM	Dominican Republic	Americas	Upper middle income	2019	ICEH - MICS	vdpt	DTP3 immunization coverage among one-year-olds (%)	Economic status (wealth quintile)	Absolute concentration index	2.24585	0.102432	4.38928	64.3962
ECU	Ecuador	Americas	Upper middle income	2018	ICEH - NSS	vdpt	DTP3 immunization coverage among one-year-olds (%)	Economic status (wealth quintile)	Absolute concentration index	0.831966	0.407296	1.25663	91.4083
EGY	Egypt	Eastern Mediterranean	Lower middle income	2014	ICEH - DHS	vdpt	DTP3 immunization coverage among one-year-olds (%)	Economic status (wealth quintile)	Absolute concentration index	0.891777	0.383755	1.3998	97.36
SLV	El Salvador	Americas	Upper middle income	2014	ICEH - MICS	vdpt	DTP3 immunization coverage among one-year-olds (%)	Economic status (wealth quintile)	Absolute concentration index	-1.04273	-2.00759	-0.0778705	93.0976
SWZ	Eswatini	African	Lower middle income	2014	ICEH - MICS	vdpt	DTP3 immunization coverage among one-year-olds (%)	Economic status (wealth quintile)	Absolute concentration index	1.15166	0.198186	2.10514	90.8071
ETH	Ethiopia	African	Low income	2019	ICEH - DHS	vdpt	DTP3 immunization coverage among one-year-olds (%)	Economic status (wealth quintile)	Absolute concentration index	6.69438	2.80185	10.5869	62.4103
FJI	Fiji	Western Pacific	Upper middle income	2021	ICEH - MICS	vdpt	DTP3 immunization coverage among one-year-olds (%)	Economic status (wealth quintile)	Absolute concentration index	0.421495	-0.542963	1.38595	95.4355
GAB	Gabon	African	Upper middle income	2019	ICEH - DHS	vdpt	DTP3 immunization coverage among one-year-olds (%)	Economic status (wealth quintile)	Absolute concentration index	2.87128	-0.657014	6.39957	69.0715
GMB	Gambia	African	Low income	2019	ICEH - DHS	vdpt	DTP3 immunization coverage among one-year-olds (%)	Economic status (wealth quintile)	Absolute concentration index	-0.262335	-1.41264	0.887966	93.6022
GHA	Ghana	African	Lower middle income	2017	ICEH - MICS	vdpt	DTP3 immunization coverage among one-year-olds (%)	Economic status (wealth quintile)	Absolute concentration index	1.18837	0.428905	1.94783	89.4688
GTM	Guatemala	Americas	Upper middle income	2015	ICEH - DHS	vdpt	DTP3 immunization coverage among one-year-olds (%)	Economic status (wealth quintile)	Absolute concentration index	2.50922	1.83884	3.17959	84.7135
GIN	Guinea	African	Lower middle income	2018	ICEH - DHS	vdpt	DTP3 immunization coverage among one-year-olds (%)	Economic status (wealth quintile)	Absolute concentration index	4.85456	3.35492	6.3542	40.8209
GNB	Guinea-Bissau	African	Low income	2019	ICEH - MICS	vdpt	DTP3 immunization coverage among one-year-olds (%)	Economic status (wealth quintile)	Absolute concentration index	0.241747	-1.58545	2.06894	84.3838
HTI	Haiti	Americas	Lower middle income	2016	ICEH - DHS	vdpt	DTP3 immunization coverage among one-year-olds (%)	Economic status (wealth quintile)	Absolute concentration index	6.89154	3.55046	10.2326	55.7876
HND	Honduras	Americas	Lower middle income	2019	ICEH - MICS	vdpt	DTP3 immunization coverage among one-year-olds (%)	Economic status (wealth quintile)	Absolute concentration index	-0.353654	-1.06025	0.352941	91.2693
IND	India	South-East Asia	Lower middle income	2020	ICEH - DHS	vdpt	DTP3 immunization coverage among one-year-olds (%)	Economic status (wealth quintile)	Absolute concentration index	1.21927	0.572684	1.86586	87.3963
IDN	Indonesia	South-East Asia	Upper middle income	2017	ICEH - DHS	vdpt	DTP3 immunization coverage among one-year-olds (%)	Economic status (wealth quintile)	Absolute concentration index	3.04325	1.57339	4.51312	76.8159
IRQ	Iraq	Eastern Mediterranean	Upper middle income	2018	ICEH - MICS	vdpt	DTP3 immunization coverage among one-year-olds (%)	Economic status (wealth quintile)	Absolute concentration index	5.0594	3.00259	7.11621	68.724
JOR	Jordan	Eastern Mediterranean	Lower middle income	2017	ICEH - DHS	vdpt	DTP3 immunization coverage among one-year-olds (%)	Economic status (wealth quintile)	Absolute concentration index	0.616956	-0.0920529	1.32597	90.0226
KAZ	Kazakhstan	European	Upper middle income	2015	ICEH - MICS	vdpt	DTP3 immunization coverage among one-year-olds (%)	Economic status (wealth quintile)	Absolute concentration index	-2.41474	-4.40393	-0.425546	91.4163
KEN	Kenya	African	Lower middle income	2022	ICEH - DHS	vdpt	DTP3 immunization coverage among one-year-olds (%)	Economic status (wealth quintile)	Absolute concentration index	0.751786	-0.482809	1.98638	89.8587
KIR	Kiribati	Western Pacific	Lower middle income	2019	ICEH - MICS	vdpt	DTP3 immunization coverage among one-year-olds (%)	Economic status (wealth quintile)	Absolute concentration index	1.72952	-0.0128711	3.47191	47.1025
KGZ	Kyrgyzstan	European	Lower middle income	2018	ICEH - MICS	vdpt	DTP3 immunization coverage among one-year-olds (%)	Economic status (wealth quintile)	Absolute concentration index	-2.78466	-5.2986	-0.270724	85.5008
LAO	Lao People's Democratic Republic	Western Pacific	Lower middle income	2017	ICEH - MICS	vdpt	DTP3 immunization coverage among one-year-olds (%)	Economic status (wealth quintile)	Absolute concentration index	6.22514	4.61982	7.83046	58.2388
LSO	Lesotho	African	Lower middle income	2018	ICEH - MICS	vdpt	DTP3 immunization coverage among one-year-olds (%)	Economic status (wealth quintile)	Absolute concentration index	2.12538	-0.620107	4.87086	83.2334
LBR	Liberia	African	Low income	2019	ICEH - DHS	vdpt	DTP3 immunization coverage among one-year-olds (%)	Economic status (wealth quintile)	Absolute concentration index	2.47418	-0.264353	5.21271	69.2414
MDG	Madagascar	African	Low income	2021	ICEH - DHS	vdpt	DTP3 immunization coverage among one-year-olds (%)	Economic status (wealth quintile)	Absolute concentration index	6.00722	5.0077	7.00675	68.464
MWI	Malawi	African	Low income	2020	ICEH - MICS	vdpt	DTP3 immunization coverage among one-year-olds (%)	Economic status (wealth quintile)	Absolute concentration index	1.15856	0.322268	1.99485	90.2867
MDV	Maldives	South-East Asia	Upper middle income	2016	ICEH - DHS	vdpt	DTP3 immunization coverage among one-year-olds (%)	Economic status (wealth quintile)	Absolute concentration index	-0.415426	-2.64034	1.80949	85.8887
MLI	Mali	African	Low income	2018	ICEH - DHS	vdpt	DTP3 immunization coverage among one-year-olds (%)	Economic status (wealth quintile)	Absolute concentration index	3.53625	2.69158	4.38092	70.981
MRT	Mauritania	African	Lower middle income	2019	ICEH - DHS	vdpt	DTP3 immunization coverage among one-year-olds (%)	Economic status (wealth quintile)	Absolute concentration index	2.57883	1.069	4.08867	73.3871
MEX	Mexico	Americas	Upper middle income	2019	ICEH - NSS	vdpt	DTP3 immunization coverage among one-year-olds (%)	Economic status (wealth quintile)	Absolute concentration index	-0.0764011	-1.12976	0.97696	73.7873
MNG	Mongolia	Western Pacific	Upper middle income	2018	ICEH - MICS	vdpt	DTP3 immunization coverage among one-year-olds (%)	Economic status (wealth quintile)	Absolute concentration index	-0.00361374	-1.22792	1.22069	90.8722
MNE	Montenegro	European	Upper middle income	2013	ICEH - MICS	vdpt	DTP3 immunization coverage among one-year-olds (%)	Economic status (wealth quintile)	Absolute concentration index	-0.473557	-2.99246	2.04534	89.0276
MOZ	Mozambique	African	Low income	2015	ICEH - AIS	vdpt	DTP3 immunization coverage among one-year-olds (%)	Economic status (wealth quintile)	Absolute concentration index	4.66072	2.71558	6.60586	82.0596
MMR	Myanmar	South-East Asia	Lower middle income	2016	ICEH - DHS	vdpt	DTP3 immunization coverage among one-year-olds (%)	Economic status (wealth quintile)	Absolute concentration index	7.43646	4.58035	10.2926	62.6651
NAM	Namibia	African	Upper middle income	2013	ICEH - DHS	vdpt	DTP3 immunization coverage among one-year-olds (%)	Economic status (wealth quintile)	Absolute concentration index	-1.59705	-4.17645	0.982356	83.7852
NPL	Nepal	South-East Asia	Lower middle income	2022	ICEH - DHS	vdpt	DTP3 immunization coverage among one-year-olds (%)	Economic status (wealth quintile)	Absolute concentration index	1.73806	0.408722	3.06741	90.0356
NER	Niger	African	Low income	2021	ICEH - DHS	vdpt	DTP3 immunization coverage among one-year-olds (%)	Economic status (wealth quintile)	Absolute concentration index	1.89175	-0.728322	4.51181	64.4625
NGA	Nigeria	African	Lower middle income	2021	ICEH - MICS	vdpt	DTP3 immunization coverage among one-year-olds (%)	Economic status (wealth quintile)	Absolute concentration index	9.15178	6.93134	11.3722	56.5854
MKD	North Macedonia	European	Upper middle income	2019	ICEH - MICS	vdpt	DTP3 immunization coverage among one-year-olds (%)	Economic status (wealth quintile)	Absolute concentration index	-1.07926	-4.21587	2.05735	82.6794
PAK	Pakistan	Eastern Mediterranean	Lower middle income	2017	ICEH - DHS	vdpt	DTP3 immunization coverage among one-year-olds (%)	Economic status (wealth quintile)	Absolute concentration index	7.48206	5.05679	9.90732	75.5489
PNG	Papua New Guinea	Western Pacific	Lower middle income	2017	ICEH - DHS	vdpt	DTP3 immunization coverage among one-year-olds (%)	Economic status (wealth quintile)	Absolute concentration index	7.82892	6.16564	9.49219	42.3842
PRY	Paraguay	Americas	Upper middle income	2016	ICEH - MICS	vdpt	DTP3 immunization coverage among one-year-olds (%)	Economic status (wealth quintile)	Absolute concentration index	0.299664	-0.704036	1.30336	88.2285
PER	Peru	Americas	Upper middle income	2022	ICEH - DHS	vdpt	DTP3 immunization coverage among one-year-olds (%)	Economic status (wealth quintile)	Absolute concentration index	1.45077	-0.227473	3.12901	86.0438
PHL	Philippines	Western Pacific	Lower middle income	2022	ICEH - DHS	vdpt	DTP3 immunization coverage among one-year-olds (%)	Economic status (wealth quintile)	Absolute concentration index	5.17988	3.45516	6.90459	79.0978
RWA	Rwanda	African	Low income	2019	ICEH - DHS	vdpt	DTP3 immunization coverage among one-year-olds (%)	Economic status (wealth quintile)	Absolute concentration index	0.148941	-0.114419	0.4123	98.951
WSM	Samoa	Western Pacific	Lower middle income	2020	ICEH - DHS/MICS	vdpt	DTP3 immunization coverage among one-year-olds (%)	Economic status (wealth quintile)	Absolute concentration index	1.93188	-1.54384	5.40761	39.0182
STP	Sao Tome and Principe	African	Lower middle income	2019	ICEH - MICS	vdpt	DTP3 immunization coverage among one-year-olds (%)	Economic status (wealth quintile)	Absolute concentration index	1.97452	0.906193	3.04285	94.233
SEN	Senegal	African	Lower middle income	2019	ICEH - DHS	vdpt	DTP3 immunization coverage among one-year-olds (%)	Economic status (wealth quintile)	Absolute concentration index	2.68255	1.09749	4.26761	92.4321
SRB	Serbia	European	Upper middle income	2019	ICEH - MICS	vdpt	DTP3 immunization coverage among one-year-olds (%)	Economic status (wealth quintile)	Absolute concentration index	2.25924	0.415655	4.10282	89.7669
SLE	Sierra Leone	African	Low income	2019	ICEH - DHS	vdpt	DTP3 immunization coverage among one-year-olds (%)	Economic status (wealth quintile)	Absolute concentration index	0.109797	-1.22913	1.44872	78.9928
ZAF	South Africa	African	Upper middle income	2016	ICEH - DHS	vdpt	DTP3 immunization coverage among one-year-olds (%)	Economic status (wealth quintile)	Absolute concentration index	-0.90516	-4.71022	2.8999	66.597
SDN	Sudan	Eastern Mediterranean	Low income	2014	ICEH - MICS	vdpt	DTP3 immunization coverage among one-year-olds (%)	Economic status (wealth quintile)	Absolute concentration index	8.2879	5.35137	11.2244	72.7191
SUR	Suriname	Americas	Upper middle income	2018	ICEH - MICS	vdpt	DTP3 immunization coverage among one-year-olds (%)	Economic status (wealth quintile)	Absolute concentration index	0.69211	-1.16375	2.54797	68.0874
TJK	Tajikistan	European	Lower middle income	2017	ICEH - DHS	vdpt	DTP3 immunization coverage among one-year-olds (%)	Economic status (wealth quintile)	Absolute concentration index	-1.81089	-3.49364	-0.128137	87.0885
THA	Thailand	South-East Asia	Upper middle income	2022	ICEH - MICS	vdpt	DTP3 immunization coverage among one-year-olds (%)	Economic status (wealth quintile)	Absolute concentration index	0.5848	-0.706799	1.8764	88.6904
TLS	Timor-Leste	South-East Asia	Lower middle income	2016	ICEH - DHS	vdpt	DTP3 immunization coverage among one-year-olds (%)	Economic status (wealth quintile)	Absolute concentration index	4.70278	3.80105	5.60452	61.853
TGO	Togo	African	Low income	2017	ICEH - MICS	vdpt	DTP3 immunization coverage among one-year-olds (%)	Economic status (wealth quintile)	Absolute concentration index	1.58937	1.20309	1.97565	78.2682
TON	Tonga	Western Pacific	Upper middle income	2019	ICEH - MICS	vdpt	DTP3 immunization coverage among one-year-olds (%)	Economic status (wealth quintile)	Absolute concentration index	-2.38319	-4.8596	0.0932149	93.5227
TUN	Tunisia	Eastern Mediterranean	Lower middle income	2018	ICEH - MICS	vdpt	DTP3 immunization coverage among one-year-olds (%)	Economic status (wealth quintile)	Absolute concentration index	-6.30245	-8.49108	-4.11382	81.0523
TKM	Turkmenistan	European	Upper middle income	2015	ICEH - MICS	vdpt	DTP3 immunization coverage among one-year-olds (%)	Economic status (wealth quintile)	Absolute concentration index	-1.15517	-2.34697	0.0366384	98.5222
TUR	Türkiye	European	Upper middle income	2018	ICEH - DHS	vdpt	DTP3 immunization coverage among one-year-olds (%)	Economic status (wealth quintile)	Absolute concentration index	3.69917	1.44922	5.94912	78.8117
UGA	Uganda	African	Low income	2016	ICEH - DHS	vdpt	DTP3 immunization coverage among one-year-olds (%)	Economic status (wealth quintile)	Absolute concentration index	0.130755	-0.550108	0.811619	79.2893
TZA	United Republic of Tanzania	African	Lower middle income	2022	ICEH - DHS	vdpt	DTP3 immunization coverage among one-year-olds (%)	Economic status (wealth quintile)	Absolute concentration index	2.29614	1.53422	3.05805	90.2059
UZB	Uzbekistan	European	Lower middle income	2021	ICEH - MICS	vdpt	DTP3 immunization coverage among one-year-olds (%)	Economic status (wealth quintile)	Absolute concentration index	-1.43269	-2.56446	-0.300918	95.7647
VNM	Viet Nam	Western Pacific	Lower middle income	2020	ICEH - MICS	vdpt	DTP3 immunization coverage among one-year-olds (%)	Economic status (wealth quintile)	Absolute concentration index	1.72187	-0.900448	4.34419	91.295
YEM	Yemen	Eastern Mediterranean	Low income	2013	ICEH - DHS	vdpt	DTP3 immunization coverage among one-year-olds (%)	Economic status (wealth quintile)	Absolute concentration index	7.25963	5.09235	9.42691	59.8389
ZMB	Zambia	African	Lower middle income	2018	ICEH - DHS	vdpt	DTP3 immunization coverage among one-year-olds (%)	Economic status (wealth quintile)	Absolute concentration index	1.54965	1.44669	1.65261	92.1204
ZWE	Zimbabwe	African	Lower middle income	2019	ICEH - MICS	vdpt	DTP3 immunization coverage among one-year-olds (%)	Economic status (wealth quintile)	Absolute concentration index	1.72672	1.1528	2.30064	90.7397
PSE	occupied Palestinian territory	Eastern Mediterranean	Lower middle income	2019	ICEH - MICS	vdpt	DTP3 immunization coverage among one-year-olds (%)	Economic status (wealth quintile)	Absolute concentration index	-1.58958	-3.54008	0.360932	91.0199
AFG	Afghanistan	Eastern Mediterranean	Low income	2022	ICEH - MICS	vzdpt	One-year-old children who did not receive any doses of the DTP vaccine (%)	Economic status (wealth quintile)	Absolute concentration index	-6.74527	-8.32254	-5.168	35.7049
ALB	Albania	European	Upper middle income	2017	ICEH - DHS	vzdpt	One-year-old children who did not receive any doses of the DTP vaccine (%)	Economic status (wealth quintile)	Absolute concentration index	-0.139087	-0.417563	0.139389	0.457472
DZA	Algeria	African	Upper middle income	2019	ICEH - MICS	vzdpt	One-year-old children who did not receive any doses of the DTP vaccine (%)	Economic status (wealth quintile)	Absolute concentration index	-0.566845	-1.31494	0.181255	4.50654
AGO	Angola	African	Lower middle income	2015	ICEH - DHS	vzdpt	One-year-old children who did not receive any doses of the DTP vaccine (%)	Economic status (wealth quintile)	Absolute concentration index	-10.2396	-12.4129	-8.06628	31.237
ARM	Armenia	European	Upper middle income	2016	ICEH - DHS	vzdpt	One-year-old children who did not receive any doses of the DTP vaccine (%)	Economic status (wealth quintile)	Absolute concentration index	-0.333133	-0.784265	0.117999	1.53695
BGD	Bangladesh	South-East Asia	Lower middle income	2017	ICEH - DHS	vzdpt	One-year-old children who did not receive any doses of the DTP vaccine (%)	Economic status (wealth quintile)	Absolute concentration index	-0.314812	-0.684603	0.0549788	1.51363
BLZ	Belize	Americas	Upper middle income	2016	ICEH - MICS	vzdpt	One-year-old children who did not receive any doses of the DTP vaccine (%)	Economic status (wealth quintile)	Absolute concentration index	0.941948	-2.32617	4.21007	7.07711
BEN	Benin	African	Lower middle income	2017	ICEH - DHS	vzdpt	One-year-old children who did not receive any doses of the DTP vaccine (%)	Economic status (wealth quintile)	Absolute concentration index	-4.83204	-7.06337	-2.60071	15.752
BFA	Burkina Faso	African	Low income	2021	ICEH - DHS	vzdpt	One-year-old children who did not receive any doses of the DTP vaccine (%)	Economic status (wealth quintile)	Absolute concentration index	-0.678553	-1.57619	0.219089	5.10236
BDI	Burundi	African	Low income	2016	ICEH - DHS	vzdpt	One-year-old children who did not receive any doses of the DTP vaccine (%)	Economic status (wealth quintile)	Absolute concentration index	-0.238881	-0.508713	0.0309515	0.787543
KHM	Cambodia	Western Pacific	Lower middle income	2021	ICEH - DHS	vzdpt	One-year-old children who did not receive any doses of the DTP vaccine (%)	Economic status (wealth quintile)	Absolute concentration index	-1.48129	-2.71581	-0.246774	7.65527
CMR	Cameroon	African	Lower middle income	2018	ICEH - DHS	vzdpt	One-year-old children who did not receive any doses of the DTP vaccine (%)	Economic status (wealth quintile)	Absolute concentration index	-4.53205	-5.63963	-3.42447	16.7031
CAF	Central African Republic	African	Low income	2019	ICEH - MICS	vzdpt	One-year-old children who did not receive any doses of the DTP vaccine (%)	Economic status (wealth quintile)	Absolute concentration index	-7.44172	-10.3522	-4.53122	44.9879
TCD	Chad	African	Low income	2014	ICEH - DHS	vzdpt	One-year-old children who did not receive any doses of the DTP vaccine (%)	Economic status (wealth quintile)	Absolute concentration index	-3.06811	-6.09412	-0.0421022	41.7154
COG	Congo	African	Lower middle income	2014	ICEH - MICS	vzdpt	One-year-old children who did not receive any doses of the DTP vaccine (%)	Economic status (wealth quintile)	Absolute concentration index	-4.08556	-6.87349	-1.29763	13.9952
CRI	Costa Rica	Americas	Upper middle income	2018	ICEH - MICS	vzdpt	One-year-old children who did not receive any doses of the DTP vaccine (%)	Economic status (wealth quintile)	Absolute concentration index	-0.724552	-1.27851	-0.17059	2.31412
CUB	Cuba	Americas	Upper middle income	2019	ICEH - MICS	vzdpt	One-year-old children who did not receive any doses of the DTP vaccine (%)	Economic status (wealth quintile)	Absolute concentration index	-0.965332	-1.28645	-0.644209	2.58116
CIV	Côte d'Ivoire	African	Lower middle income	2021	ICEH - DHS	vzdpt	One-year-old children who did not receive any doses of the DTP vaccine (%)	Economic status (wealth quintile)	Absolute concentration index	0.370702	-1.7441	2.4855	30.0413
COD	Democratic Republic of the Congo	African	Low income	2017	ICEH - MICS	vzdpt	One-year-old children who did not receive any doses of the DTP vaccine (%)	Economic status (wealth quintile)	Absolute concentration index	-6.54865	-7.8863	-5.211	34.0505
DOM	Dominican Republic	Americas	Upper middle income	2019	ICEH - MICS	vzdpt	One-year-old children who did not receive any doses of the DTP vaccine (%)	Economic status (wealth quintile)	Absolute concentration index	-0.827596	-2.09181	0.436614	8.07133
ECU	Ecuador	Americas	Upper middle income	2018	ICEH - NSS	vzdpt	One-year-old children who did not receive any doses of the DTP vaccine (%)	Economic status (wealth quintile)	Absolute concentration index	-0.374444	-0.746748	-0.00214102	5.38063
EGY	Egypt	Eastern Mediterranean	Lower middle income	2014	ICEH - DHS	vzdpt	One-year-old children who did not receive any doses of the DTP vaccine (%)	Economic status (wealth quintile)	Absolute concentration index	-0.159582	-0.24002	-0.0791428	0.595848
SLV	El Salvador	Americas	Upper middle income	2014	ICEH - MICS	vzdpt	One-year-old children who did not receive any doses of the DTP vaccine (%)	Economic status (wealth quintile)	Absolute concentration index	0.241664	-0.423906	0.907234	1.08781
SWZ	Eswatini	African	Lower middle income	2014	ICEH - MICS	vzdpt	One-year-old children who did not receive any doses of the DTP vaccine (%)	Economic status (wealth quintile)	Absolute concentration index	0.0565402	-1.30338	1.41647	3.40436
ETH	Ethiopia	African	Low income	2019	ICEH - DHS	vzdpt	One-year-old children who did not receive any doses of the DTP vaccine (%)	Economic status (wealth quintile)	Absolute concentration index	-6.51159	-9.75112	-3.27206	23.6966
FJI	Fiji	Western Pacific	Upper middle income	2021	ICEH - MICS	vzdpt	One-year-old children who did not receive any doses of the DTP vaccine (%)	Economic status (wealth quintile)	Absolute concentration index	-0.541082	-1.57337	0.491203	3.33201
GAB	Gabon	African	Upper middle income	2019	ICEH - DHS	vzdpt	One-year-old children who did not receive any doses of the DTP vaccine (%)	Economic status (wealth quintile)	Absolute concentration index	-2.15326	-4.57159	0.26507	16.3769
GMB	Gambia	African	Low income	2019	ICEH - DHS	vzdpt	One-year-old children who did not receive any doses of the DTP vaccine (%)	Economic status (wealth quintile)	Absolute concentration index	0.220252	-0.421715	0.862218	1.65251
GHA	Ghana	African	Lower middle income	2017	ICEH - MICS	vzdpt	One-year-old children who did not receive any doses of the DTP vaccine (%)	Economic status (wealth quintile)	Absolute concentration index	-0.666903	-0.815793	-0.518013	4.02736
GTM	Guatemala	Americas	Upper middle income	2015	ICEH - DHS	vzdpt	One-year-old children who did not receive any doses of the DTP vaccine (%)	Economic status (wealth quintile)	Absolute concentration index	-0.20964	-0.361753	-0.0575262	2.46997
GIN	Guinea	African	Lower middle income	2018	ICEH - DHS	vzdpt	One-year-old children who did not receive any doses of the DTP vaccine (%)	Economic status (wealth quintile)	Absolute concentration index	-7.00005	-9.08134	-4.91876	37.6909
GNB	Guinea-Bissau	African	Low income	2019	ICEH - MICS	vzdpt	One-year-old children who did not receive any doses of the DTP vaccine (%)	Economic status (wealth quintile)	Absolute concentration index	0.107694	-1.26107	1.47646	7.03253
HTI	Haiti	Americas	Lower middle income	2016	ICEH - DHS	vzdpt	One-year-old children who did not receive any doses of the DTP vaccine (%)	Economic status (wealth quintile)	Absolute concentration index	-4.04305	-4.67316	-3.41294	16.4572
HND	Honduras	Americas	Lower middle income	2019	ICEH - MICS	vzdpt	One-year-old children who did not receive any doses of the DTP vaccine (%)	Economic status (wealth quintile)	Absolute concentration index	0.148745	-0.811901	1.10939	3.46966
IND	India	South-East Asia	Lower middle income	2020	ICEH - DHS	vzdpt	One-year-old children who did not receive any doses of the DTP vaccine (%)	Economic status (wealth quintile)	Absolute concentration index	-0.646114	-1.01326	-0.278973	6.35993
IDN	Indonesia	South-East Asia	Upper middle income	2017	ICEH - DHS	vzdpt	One-year-old children who did not receive any doses of the DTP vaccine (%)	Economic status (wealth quintile)	Absolute concentration index	-1.86558	-2.40576	-1.3254	11.1389
IRQ	Iraq	Eastern Mediterranean	Upper middle income	2018	ICEH - MICS	vzdpt	One-year-old children who did not receive any doses of the DTP vaccine (%)	Economic status (wealth quintile)	Absolute concentration index	-2.14513	-3.49079	-0.799465	13.3119
JOR	Jordan	Eastern Mediterranean	Lower middle income	2017	ICEH - DHS	vzdpt	One-year-old children who did not receive any doses of the DTP vaccine (%)	Economic status (wealth quintile)	Absolute concentration index	-0.572839	-1.44788	0.302203	7.42212
KAZ	Kazakhstan	European	Upper middle income	2015	ICEH - MICS	vzdpt	One-year-old children who did not receive any doses of the DTP vaccine (%)	Economic status (wealth quintile)	Absolute concentration index	0.931878	0.139886	1.72387	4.38987
KEN	Kenya	African	Lower middle income	2022	ICEH - DHS	vzdpt	One-year-old children who did not receive any doses of the DTP vaccine (%)	Economic status (wealth quintile)	Absolute concentration index	-0.494994	-0.848453	-0.141535	2.899
KIR	Kiribati	Western Pacific	Lower middle income	2019	ICEH - MICS	vzdpt	One-year-old children who did not receive any doses of the DTP vaccine (%)	Economic status (wealth quintile)	Absolute concentration index	-0.489466	-3.77844	2.79951	40.1399
KGZ	Kyrgyzstan	European	Lower middle income	2018	ICEH - MICS	vzdpt	One-year-old children who did not receive any doses of the DTP vaccine (%)	Economic status (wealth quintile)	Absolute concentration index	1.43771	-0.942434	3.81785	9.35604
LAO	Lao People's Democratic Republic	Western Pacific	Lower middle income	2017	ICEH - MICS	vzdpt	One-year-old children who did not receive any doses of the DTP vaccine (%)	Economic status (wealth quintile)	Absolute concentration index	-5.65157	-7.22652	-4.07661	27.1421
LSO	Lesotho	African	Lower middle income	2018	ICEH - MICS	vzdpt	One-year-old children who did not receive any doses of the DTP vaccine (%)	Economic status (wealth quintile)	Absolute concentration index	-1.81823	-3.96742	0.330964	8.46336
LBR	Liberia	African	Low income	2019	ICEH - DHS	vzdpt	One-year-old children who did not receive any doses of the DTP vaccine (%)	Economic status (wealth quintile)	Absolute concentration index	-1.25126	-3.02604	0.523533	8.55016
MDG	Madagascar	African	Low income	2021	ICEH - DHS	vzdpt	One-year-old children who did not receive any doses of the DTP vaccine (%)	Economic status (wealth quintile)	Absolute concentration index	-5.27002	-6.65073	-3.8893	21.7483
MWI	Malawi	African	Low income	2020	ICEH - MICS	vzdpt	One-year-old children who did not receive any doses of the DTP vaccine (%)	Economic status (wealth quintile)	Absolute concentration index	-0.65896	-0.929053	-0.388867	4.57261
MDV	Maldives	South-East Asia	Upper middle income	2016	ICEH - DHS	vzdpt	One-year-old children who did not receive any doses of the DTP vaccine (%)	Economic status (wealth quintile)	Absolute concentration index	0.470144	-2.34746	3.28775	9.22361
MLI	Mali	African	Low income	2018	ICEH - DHS	vzdpt	One-year-old children who did not receive any doses of the DTP vaccine (%)	Economic status (wealth quintile)	Absolute concentration index	-3.75464	-4.61977	-2.8895	17.9427
MRT	Mauritania	African	Lower middle income	2019	ICEH - DHS	vzdpt	One-year-old children who did not receive any doses of the DTP vaccine (%)	Economic status (wealth quintile)	Absolute concentration index	-1.8001	-3.04313	-0.557084	12.1634
MEX	Mexico	Americas	Upper middle income	2019	ICEH - NSS	vzdpt	One-year-old children who did not receive any doses of the DTP vaccine (%)	Economic status (wealth quintile)	Absolute concentration index	0.226691	-0.0343031	0.487684	7.25907
MNG	Mongolia	Western Pacific	Upper middle income	2018	ICEH - MICS	vzdpt	One-year-old children who did not receive any doses of the DTP vaccine (%)	Economic status (wealth quintile)	Absolute concentration index	-0.184957	-0.782933	0.413019	2.96182
MNE	Montenegro	European	Upper middle income	2013	ICEH - MICS	vzdpt	One-year-old children who did not receive any doses of the DTP vaccine (%)	Economic status (wealth quintile)	Absolute concentration index	-0.837256	-3.01527	1.34076	5.5552
MOZ	Mozambique	African	Low income	2015	ICEH - AIS	vzdpt	One-year-old children who did not receive any doses of the DTP vaccine (%)	Economic status (wealth quintile)	Absolute concentration index	-3.47436	-4.53827	-2.41045	9.99848
MMR	Myanmar	South-East Asia	Lower middle income	2016	ICEH - DHS	vzdpt	One-year-old children who did not receive any doses of the DTP vaccine (%)	Economic status (wealth quintile)	Absolute concentration index	-3.39086	-6.07373	-0.707981	13.1389
NAM	Namibia	African	Upper middle income	2013	ICEH - DHS	vzdpt	One-year-old children who did not receive any doses of the DTP vaccine (%)	Economic status (wealth quintile)	Absolute concentration index	1.65084	0.968397	2.33329	7.3252
NPL	Nepal	South-East Asia	Lower middle income	2022	ICEH - DHS	vzdpt	One-year-old children who did not receive any doses of the DTP vaccine (%)	Economic status (wealth quintile)	Absolute concentration index	-1.09061	-1.98512	-0.196097	5.31301
NER	Niger	African	Low income	2021	ICEH - DHS	vzdpt	One-year-old children who did not receive any doses of the DTP vaccine (%)	Economic status (wealth quintile)	Absolute concentration index	-0.886798	-2.38801	0.614417	19.3911
NGA	Nigeria	African	Lower middle income	2021	ICEH - MICS	vzdpt	One-year-old children who did not receive any doses of the DTP vaccine (%)	Economic status (wealth quintile)	Absolute concentration index	-8.46005	-9.3565	-7.5636	29.681
MKD	North Macedonia	European	Upper middle income	2019	ICEH - MICS	vzdpt	One-year-old children who did not receive any doses of the DTP vaccine (%)	Economic status (wealth quintile)	Absolute concentration index	-0.518874	-3.43359	2.39584	4.1236
PAK	Pakistan	Eastern Mediterranean	Lower middle income	2017	ICEH - DHS	vzdpt	One-year-old children who did not receive any doses of the DTP vaccine (%)	Economic status (wealth quintile)	Absolute concentration index	-5.22833	-7.01146	-3.44519	13.6547
PNG	Papua New Guinea	Western Pacific	Lower middle income	2017	ICEH - DHS	vzdpt	One-year-old children who did not receive any doses of the DTP vaccine (%)	Economic status (wealth quintile)	Absolute concentration index	-8.89173	-10.3756	-7.40789	36.1098
PRY	Paraguay	Americas	Upper middle income	2016	ICEH - MICS	vzdpt	One-year-old children who did not receive any doses of the DTP vaccine (%)	Economic status (wealth quintile)	Absolute concentration index	-0.0712626	-1.45794	1.31541	5.20723
PER	Peru	Americas	Upper middle income	2022	ICEH - DHS	vzdpt	One-year-old children who did not receive any doses of the DTP vaccine (%)	Economic status (wealth quintile)	Absolute concentration index	-0.745837	-2.00319	0.511521	5.87965
PHL	Philippines	Western Pacific	Lower middle income	2022	ICEH - DHS	vzdpt	One-year-old children who did not receive any doses of the DTP vaccine (%)	Economic status (wealth quintile)	Absolute concentration index	-3.45546	-5.60562	-1.30529	13.3358
RWA	Rwanda	African	Low income	2019	ICEH - DHS	vzdpt	One-year-old children who did not receive any doses of the DTP vaccine (%)	Economic status (wealth quintile)	Absolute concentration index	0.136172	-0.0812499	0.353594	0.392929
WSM	Samoa	Western Pacific	Lower middle income	2020	ICEH - DHS/MICS	vzdpt	One-year-old children who did not receive any doses of the DTP vaccine (%)	Economic status (wealth quintile)	Absolute concentration index	-1.62006	-2.84089	-0.39922	29.5171
STP	Sao Tome and Principe	African	Lower middle income	2019	ICEH - MICS	vzdpt	One-year-old children who did not receive any doses of the DTP vaccine (%)	Economic status (wealth quintile)	Absolute concentration index	-1.06547	-2.09671	-0.034237	2.28831
SEN	Senegal	African	Lower middle income	2019	ICEH - DHS	vzdpt	One-year-old children who did not receive any doses of the DTP vaccine (%)	Economic status (wealth quintile)	Absolute concentration index	-1.40434	-2.44476	-0.36392	3.81715
SRB	Serbia	European	Upper middle income	2019	ICEH - MICS	vzdpt	One-year-old children who did not receive any doses of the DTP vaccine (%)	Economic status (wealth quintile)	Absolute concentration index	-1.27322	-2.23835	-0.308084	3.53953
SLE	Sierra Leone	African	Low income	2019	ICEH - DHS	vzdpt	One-year-old children who did not receive any doses of the DTP vaccine (%)	Economic status (wealth quintile)	Absolute concentration index	-0.415276	-1.19588	0.365326	5.35996
ZAF	South Africa	African	Upper middle income	2016	ICEH - DHS	vzdpt	One-year-old children who did not receive any doses of the DTP vaccine (%)	Economic status (wealth quintile)	Absolute concentration index	-0.473975	-1.50848	0.560532	8.84446
SDN	Sudan	Eastern Mediterranean	Low income	2014	ICEH - MICS	vzdpt	One-year-old children who did not receive any doses of the DTP vaccine (%)	Economic status (wealth quintile)	Absolute concentration index	-5.99631	-8.14655	-3.84607	16.7832
SUR	Suriname	Americas	Upper middle income	2018	ICEH - MICS	vzdpt	One-year-old children who did not receive any doses of the DTP vaccine (%)	Economic status (wealth quintile)	Absolute concentration index	-1.1202	-3.42648	1.18609	19.7311
TJK	Tajikistan	European	Lower middle income	2017	ICEH - DHS	vzdpt	One-year-old children who did not receive any doses of the DTP vaccine (%)	Economic status (wealth quintile)	Absolute concentration index	0.378626	-0.377867	1.13512	7.60356
THA	Thailand	South-East Asia	Upper middle income	2022	ICEH - MICS	vzdpt	One-year-old children who did not receive any doses of the DTP vaccine (%)	Economic status (wealth quintile)	Absolute concentration index	-0.65553	-1.31057	-0.000489864	3.60564
TLS	Timor-Leste	South-East Asia	Lower middle income	2016	ICEH - DHS	vzdpt	One-year-old children who did not receive any doses of the DTP vaccine (%)	Economic status (wealth quintile)	Absolute concentration index	-5.09623	-5.87812	-4.31434	21.5987
TGO	Togo	African	Low income	2017	ICEH - MICS	vzdpt	One-year-old children who did not receive any doses of the DTP vaccine (%)	Economic status (wealth quintile)	Absolute concentration index	-1.62699	-2.95914	-0.294838	9.15326
TON	Tonga	Western Pacific	Upper middle income	2019	ICEH - MICS	vzdpt	One-year-old children who did not receive any doses of the DTP vaccine (%)	Economic status (wealth quintile)	Absolute concentration index	1.60167	-0.101547	3.3049	3.62482
TUN	Tunisia	Eastern Mediterranean	Lower middle income	2018	ICEH - MICS	vzdpt	One-year-old children who did not receive any doses of the DTP vaccine (%)	Economic status (wealth quintile)	Absolute concentration index	1.92726	0.700374	3.15415	4.60461
TKM	Turkmenistan	European	Upper middle income	2015	ICEH - MICS	vzdpt	One-year-old children who did not receive any doses of the DTP vaccine (%)	Economic status (wealth quintile)	Absolute concentration index	0.470638	0.129345	0.81193	0.658593
TUR	Türkiye	European	Upper middle income	2018	ICEH - DHS	vzdpt	One-year-old children who did not receive any doses of the DTP vaccine (%)	Economic status (wealth quintile)	Absolute concentration index	-1.61899	-2.00799	-1.22999	6.9553
UGA	Uganda	African	Low income	2016	ICEH - DHS	vzdpt	One-year-old children who did not receive any doses of the DTP vaccine (%)	Economic status (wealth quintile)	Absolute concentration index	0.14191	-0.0187283	0.302548	5.09316
TZA	United Republic of Tanzania	African	Lower middle income	2022	ICEH - DHS	vzdpt	One-year-old children who did not receive any doses of the DTP vaccine (%)	Economic status (wealth quintile)	Absolute concentration index	-0.463623	-1.08677	0.159526	5.40203
UZB	Uzbekistan	European	Lower middle income	2021	ICEH - MICS	vzdpt	One-year-old children who did not receive any doses of the DTP vaccine (%)	Economic status (wealth quintile)	Absolute concentration index	0.513294	0.211596	0.814992	1.44542
VNM	Viet Nam	Western Pacific	Lower middle income	2020	ICEH - MICS	vzdpt	One-year-old children who did not receive any doses of the DTP vaccine (%)	Economic status (wealth quintile)	Absolute concentration index	-1.04879	-3.15498	1.05739	4.87097
YEM	Yemen	Eastern Mediterranean	Low income	2013	ICEH - DHS	vzdpt	One-year-old children who did not receive any doses of the DTP vaccine (%)	Economic status (wealth quintile)	Absolute concentration index	-3.95223	-5.42726	-2.47721	23.4281
ZMB	Zambia	African	Lower middle income	2018	ICEH - DHS	vzdpt	One-year-old children who did not receive any doses of the DTP vaccine (%)	Economic status (wealth quintile)	Absolute concentration index	-0.42684	-0.48467	-0.36901	2.09659
ZWE	Zimbabwe	African	Lower middle income	2019	ICEH - MICS	vzdpt	One-year-old children who did not receive any doses of the DTP vaccine (%)	Economic status (wealth quintile)	Absolute concentration index	-1.3935	-1.89677	-0.890231	5.49828
PSE	occupied Palestinian territory	Eastern Mediterranean	Lower middle income	2019	ICEH - MICS	vzdpt	One-year-old children who did not receive any doses of the DTP vaccine (%)	Economic status (wealth quintile)	Absolute concentration index	1.38449	0.255952	2.51304	4.48436
AFG	Afghanistan	Eastern Mediterranean	Low income	2015	Global Data Lab	vdpt	DTP3 immunization coverage among one-year-olds (%)	Subnational region - HDI	Absolute concentration index	5.3058	1.82302	8.78859	59.4
AGO	Angola	African	Lower middle income	2016	Global Data Lab	vdpt	DTP3 immunization coverage among one-year-olds (%)	Subnational region - HDI	Absolute concentration index	6.50593	4.21473	8.79714	41.3
ARM	Armenia	European	Upper middle income	2016	Global Data Lab	vdpt	DTP3 immunization coverage among one-year-olds (%)	Subnational region - HDI	Absolute concentration index	0.112126	-2.30265	2.5269	92.7
BGD	Bangladesh	South-East Asia	Lower middle income	2014	Global Data Lab	vdpt	DTP3 immunization coverage among one-year-olds (%)	Subnational region - HDI	Absolute concentration index	2.27618	0.766021	3.78634	91.4
BEN	Benin	African	Lower middle income	2018	Global Data Lab	vdpt	DTP3 immunization coverage among one-year-olds (%)	Subnational region - HDI	Absolute concentration index	3.78962	-0.0191612	7.5984	73.4
BDI	Burundi	African	Low income	2017	Global Data Lab	vdpt	DTP3 immunization coverage among one-year-olds (%)	Subnational region - HDI	Absolute concentration index	-0.403633	-0.913567	0.106301	97.3
KHM	Cambodia	Western Pacific	Lower middle income	2014	Global Data Lab	vdpt	DTP3 immunization coverage among one-year-olds (%)	Subnational region - HDI	Absolute concentration index	3.49523	1.39535	5.59511	83.9
CMR	Cameroon	African	Lower middle income	2018	Global Data Lab	vdpt	DTP3 immunization coverage among one-year-olds (%)	Subnational region - HDI	Absolute concentration index	5.81954	3.46466	8.17441	72.8
TCD	Chad	African	Low income	2015	Global Data Lab	vdpt	DTP3 immunization coverage among one-year-olds (%)	Subnational region - HDI	Absolute concentration index	7.50944	4.6117	10.4072	34.5
COD	Democratic Republic of the Congo	African	Low income	2013	Global Data Lab	vdpt	DTP3 immunization coverage among one-year-olds (%)	Subnational region - HDI	Absolute concentration index	4.05719	-1.08051	9.19488	60.8
DOM	Dominican Republic	Americas	Upper middle income	2013	Global Data Lab	vdpt	DTP3 immunization coverage among one-year-olds (%)	Subnational region - HDI	Absolute concentration index	-0.2622	-1.55126	1.02686	92.2
EGY	Egypt	Eastern Mediterranean	Lower middle income	2014	Global Data Lab	vdpt	DTP3 immunization coverage among one-year-olds (%)	Subnational region - HDI	Absolute concentration index	0.558714	-0.0882725	1.2057	97.4
ETH	Ethiopia	African	Low income	2016	Global Data Lab	vdpt	DTP3 immunization coverage among one-year-olds (%)	Subnational region - HDI	Absolute concentration index	3.87027	-1.16363	8.90418	53.5
GHA	Ghana	African	Lower middle income	2014	Global Data Lab	vdpt	DTP3 immunization coverage among one-year-olds (%)	Subnational region - HDI	Absolute concentration index	0.623703	-0.859993	2.1074	89.1
GTM	Guatemala	Americas	Upper middle income	2015	Global Data Lab	vdpt	DTP3 immunization coverage among one-year-olds (%)	Subnational region - HDI	Absolute concentration index	1.86431	-0.42098	4.1496	84.7
GIN	Guinea	African	Lower middle income	2018	Global Data Lab	vdpt	DTP3 immunization coverage among one-year-olds (%)	Subnational region - HDI	Absolute concentration index	2.46331	-2.32571	7.25232	41.1
HTI	Haiti	Americas	Lower middle income	2017	Global Data Lab	vdpt	DTP3 immunization coverage among one-year-olds (%)	Subnational region - HDI	Absolute concentration index	-0.568652	-3.76583	2.62853	55.8
IND	India	South-East Asia	Lower middle income	2019	Global Data Lab	vdpt	DTP3 immunization coverage among one-year-olds (%)	Subnational region - HDI	Absolute concentration index	1.24373	0.454942	2.03251	87.6
IDN	Indonesia	South-East Asia	Upper middle income	2017	Global Data Lab	vdpt	DTP3 immunization coverage among one-year-olds (%)	Subnational region - HDI	Absolute concentration index	-1.87863	-4.08434	0.327088	77.2
JOR	Jordan	Eastern Mediterranean	Lower middle income	2017	Global Data Lab	vdpt	DTP3 immunization coverage among one-year-olds (%)	Subnational region - HDI	Absolute concentration index	-0.190265	-1.06068	0.680155	90.1
KEN	Kenya	African	Lower middle income	2014	Global Data Lab	vdpt	DTP3 immunization coverage among one-year-olds (%)	Subnational region - HDI	Absolute concentration index	0.256993	-1.24445	1.75844	90.2
LSO	Lesotho	African	Lower middle income	2014	Global Data Lab	vdpt	DTP3 immunization coverage among one-year-olds (%)	Subnational region - HDI	Absolute concentration index	-0.697841	-3.01713	1.62145	87
LBR	Liberia	African	Low income	2013	Global Data Lab	vdpt	DTP3 immunization coverage among one-year-olds (%)	Subnational region - HDI	Absolute concentration index	3.40772	0.590418	6.22502	71.7
MWI	Malawi	African	Low income	2016	Global Data Lab	vdpt	DTP3 immunization coverage among one-year-olds (%)	Subnational region - HDI	Absolute concentration index	0.208001	-0.670031	1.08603	93.5
MDV	Maldives	South-East Asia	Upper middle income	2017	Global Data Lab	vdpt	DTP3 immunization coverage among one-year-olds (%)	Subnational region - HDI	Absolute concentration index	0.124171	-1.26591	1.51425	86.3
MLI	Mali	African	Low income	2018	Global Data Lab	vdpt	DTP3 immunization coverage among one-year-olds (%)	Subnational region - HDI	Absolute concentration index	1.61898	-1.79679	5.03474	71.7
MMR	Myanmar	South-East Asia	Lower middle income	2016	Global Data Lab	vdpt	DTP3 immunization coverage among one-year-olds (%)	Subnational region - HDI	Absolute concentration index	5.93593	2.91502	8.95683	62.8
NAM	Namibia	African	Upper middle income	2013	Global Data Lab	vdpt	DTP3 immunization coverage among one-year-olds (%)	Subnational region - HDI	Absolute concentration index	-2.48659	-5.06615	0.0929788	85.1
NPL	Nepal	South-East Asia	Lower middle income	2016	Global Data Lab	vdpt	DTP3 immunization coverage among one-year-olds (%)	Subnational region - HDI	Absolute concentration index	-0.519531	-3.56817	2.52911	86.6
NGA	Nigeria	African	Lower middle income	2018	Global Data Lab	vdpt	DTP3 immunization coverage among one-year-olds (%)	Subnational region - HDI	Absolute concentration index	11.9518	9.60563	14.298	50.8
PAK	Pakistan	Eastern Mediterranean	Lower middle income	2018	Global Data Lab	vdpt	DTP3 immunization coverage among one-year-olds (%)	Subnational region - HDI	Absolute concentration index	7.71706	4.69243	10.7417	75.7
PNG	Papua New Guinea	Western Pacific	Lower middle income	2017	Global Data Lab	vdpt	DTP3 immunization coverage among one-year-olds (%)	Subnational region - HDI	Absolute concentration index	5.69802	2.60298	8.79306	43.3
PHL	Philippines	Western Pacific	Lower middle income	2017	Global Data Lab	vdpt	DTP3 immunization coverage among one-year-olds (%)	Subnational region - HDI	Absolute concentration index	4.77687	1.5264	8.02734	81
SEN	Senegal	African	Lower middle income	2019	Global Data Lab	vdpt	DTP3 immunization coverage among one-year-olds (%)	Subnational region - HDI	Absolute concentration index	1.57044	-0.142382	3.28326	92.4
SLE	Sierra Leone	African	Low income	2019	Global Data Lab	vdpt	DTP3 immunization coverage among one-year-olds (%)	Subnational region - HDI	Absolute concentration index	0.877507	-0.699288	2.4543	79.5
ZAF	South Africa	African	Upper middle income	2016	Global Data Lab	vdpt	DTP3 immunization coverage among one-year-olds (%)	Subnational region - HDI	Absolute concentration index	-1.94923	-4.78632	0.887865	69.4
TJK	Tajikistan	European	Lower middle income	2017	Global Data Lab	vdpt	DTP3 immunization coverage among one-year-olds (%)	Subnational region - HDI	Absolute concentration index	-0.428847	-5.28979	4.4321	88.2
TLS	Timor-Leste	South-East Asia	Lower middle income	2016	Global Data Lab	vdpt	DTP3 immunization coverage among one-year-olds (%)	Subnational region - HDI	Absolute concentration index	2.02333	-1.1374	5.18406	62
TGO	Togo	African	Low income	2014	Global Data Lab	vdpt	DTP3 immunization coverage among one-year-olds (%)	Subnational region - HDI	Absolute concentration index	-1.2964	-4.85018	2.25738	82.9
TUR	Türkiye	European	Upper middle income	2013	Global Data Lab	vdpt	DTP3 immunization coverage among one-year-olds (%)	Subnational region - HDI	Absolute concentration index				89.9
UGA	Uganda	African	Low income	2016	Global Data Lab	vdpt	DTP3 immunization coverage among one-year-olds (%)	Subnational region - HDI	Absolute concentration index	-1.52378	-2.93526	-0.112296	79.7
TZA	United Republic of Tanzania	African	Lower middle income	2015	Global Data Lab	vdpt	DTP3 immunization coverage among one-year-olds (%)	Subnational region - HDI	Absolute concentration index	3.33907	1.92659	4.75155	89.3
YEM	Yemen	Eastern Mediterranean	Low income	2013	Global Data Lab	vdpt	DTP3 immunization coverage among one-year-olds (%)	Subnational region - HDI	Absolute concentration index	4.361	1.52508	7.19692	60.4
ZMB	Zambia	African	Lower middle income	2018	Global Data Lab	vdpt	DTP3 immunization coverage among one-year-olds (%)	Subnational region - HDI	Absolute concentration index	0.920408	-0.39488	2.23569	92.4
ZWE	Zimbabwe	African	Lower middle income	2015	Global Data Lab	vdpt	DTP3 immunization coverage among one-year-olds (%)	Subnational region - HDI	Absolute concentration index	-0.13887	-3.04805	2.77031	83.7
AFG	Afghanistan	Eastern Mediterranean	Low income	2015	Global Data Lab	vzdpt	One-year-old children who did not receive any doses of the DTP vaccine	Subnational region - HDI	Absolute concentration index	-5.08414	-8.8461	-1.32218	73.8
AGO	Angola	African	Lower middle income	2016	Global Data Lab	vzdpt	One-year-old children who did not receive any doses of the DTP vaccine	Subnational region - HDI	Absolute concentration index	-8.8269	-11.1527	-6.50108	69
ARM	Armenia	European	Upper middle income	2016	Global Data Lab	vzdpt	One-year-old children who did not receive any doses of the DTP vaccine	Subnational region - HDI	Absolute concentration index	-0.79371	-1.75969	0.172268	98.5
BGD	Bangladesh	South-East Asia	Lower middle income	2014	Global Data Lab	vzdpt	One-year-old children who did not receive any doses of the DTP vaccine	Subnational region - HDI	Absolute concentration index	-1.01844	-1.75801	-0.278871	97.1
BEN	Benin	African	Lower middle income	2018	Global Data Lab	vzdpt	One-year-old children who did not receive any doses of the DTP vaccine	Subnational region - HDI	Absolute concentration index	-3.69528	-5.92838	-1.46219	84.3
BDI	Burundi	African	Low income	2017	Global Data Lab	vzdpt	One-year-old children who did not receive any doses of the DTP vaccine	Subnational region - HDI	Absolute concentration index	0.285714	-0.0553624	0.626791	98.5
KHM	Cambodia	Western Pacific	Lower middle income	2014	Global Data Lab	vzdpt	One-year-old children who did not receive any doses of the DTP vaccine	Subnational region - HDI	Absolute concentration index	-2.06184	-3.66256	-0.461124	94
CMR	Cameroon	African	Lower middle income	2018	Global Data Lab	vzdpt	One-year-old children who did not receive any doses of the DTP vaccine	Subnational region - HDI	Absolute concentration index	-3.79461	-5.18184	-2.40738	82.9
TCD	Chad	African	Low income	2015	Global Data Lab	vzdpt	One-year-old children who did not receive any doses of the DTP vaccine	Subnational region - HDI	Absolute concentration index	-9.59095	-13.0019	-6.18004	58.7
COD	Democratic Republic of the Congo	African	Low income	2013	Global Data Lab	vzdpt	One-year-old children who did not receive any doses of the DTP vaccine	Subnational region - HDI	Absolute concentration index	-2.63691	-6.36601	1.09219	81.2
DOM	Dominican Republic	Americas	Upper middle income	2013	Global Data Lab	vzdpt	One-year-old children who did not receive any doses of the DTP vaccine	Subnational region - HDI	Absolute concentration index	0.117702	-0.606943	0.842347	98.2
EGY	Egypt	Eastern Mediterranean	Lower middle income	2014	Global Data Lab	vzdpt	One-year-old children who did not receive any doses of the DTP vaccine	Subnational region - HDI	Absolute concentration index	0.0352595	-0.237667	0.308186	99.2
ETH	Ethiopia	African	Low income	2016	Global Data Lab	vzdpt	One-year-old children who did not receive any doses of the DTP vaccine	Subnational region - HDI	Absolute concentration index	-2.31964	-5.64277	1.00349	73.7
GHA	Ghana	African	Lower middle income	2014	Global Data Lab	vzdpt	One-year-old children who did not receive any doses of the DTP vaccine	Subnational region - HDI	Absolute concentration index	-0.229476	-1.31947	0.860519	96.5
GTM	Guatemala	Americas	Upper middle income	2015	Global Data Lab	vzdpt	One-year-old children who did not receive any doses of the DTP vaccine	Subnational region - HDI	Absolute concentration index	-0.330644	-0.745342	0.0840542	97.4
GIN	Guinea	African	Lower middle income	2018	Global Data Lab	vzdpt	One-year-old children who did not receive any doses of the DTP vaccine	Subnational region - HDI	Absolute concentration index	-0.905881	-6.15334	4.34158	62.6
HTI	Haiti	Americas	Lower middle income	2017	Global Data Lab	vzdpt	One-year-old children who did not receive any doses of the DTP vaccine	Subnational region - HDI	Absolute concentration index	0.654528	-0.883319	2.19237	83
IND	India	South-East Asia	Lower middle income	2019	Global Data Lab	vzdpt	One-year-old children who did not receive any doses of the DTP vaccine	Subnational region - HDI	Absolute concentration index	-0.538506	-0.973536	-0.103476	93.3
IDN	Indonesia	South-East Asia	Upper middle income	2017	Global Data Lab	vzdpt	One-year-old children who did not receive any doses of the DTP vaccine	Subnational region - HDI	Absolute concentration index	1.61513	-0.00498802	3.23524	89.1
JOR	Jordan	Eastern Mediterranean	Lower middle income	2017	Global Data Lab	vzdpt	One-year-old children who did not receive any doses of the DTP vaccine	Subnational region - HDI	Absolute concentration index	0.717101	-0.14156	1.57576	92.6
KEN	Kenya	African	Lower middle income	2014	Global Data Lab	vzdpt	One-year-old children who did not receive any doses of the DTP vaccine	Subnational region - HDI	Absolute concentration index	-0.393565	-1.30385	0.516724	97.4
LSO	Lesotho	African	Lower middle income	2014	Global Data Lab	vzdpt	One-year-old children who did not receive any doses of the DTP vaccine	Subnational region - HDI	Absolute concentration index	-0.518309	-1.16096	0.124341	98.5
LBR	Liberia	African	Low income	2013	Global Data Lab	vzdpt	One-year-old children who did not receive any doses of the DTP vaccine	Subnational region - HDI	Absolute concentration index	-2.62291	-4.29896	-0.946847	91.4
MWI	Malawi	African	Low income	2016	Global Data Lab	vzdpt	One-year-old children who did not receive any doses of the DTP vaccine	Subnational region - HDI	Absolute concentration index	0.163868	-0.464388	0.792125	97.4
MDV	Maldives	South-East Asia	Upper middle income	2017	Global Data Lab	vzdpt	One-year-old children who did not receive any doses of the DTP vaccine	Subnational region - HDI	Absolute concentration index	-0.999734	-3.8602	1.86073	90.3
MLI	Mali	African	Low income	2018	Global Data Lab	vzdpt	One-year-old children who did not receive any doses of the DTP vaccine	Subnational region - HDI	Absolute concentration index	-1.94857	-4.94227	1.04514	82.7
MMR	Myanmar	South-East Asia	Lower middle income	2016	Global Data Lab	vzdpt	One-year-old children who did not receive any doses of the DTP vaccine	Subnational region - HDI	Absolute concentration index	-3.76642	-5.17794	-2.35491	86.7
NAM	Namibia	African	Upper middle income	2013	Global Data Lab	vzdpt	One-year-old children who did not receive any doses of the DTP vaccine	Subnational region - HDI	Absolute concentration index	2.33961	0.8034	3.87581	94
NPL	Nepal	South-East Asia	Lower middle income	2016	Global Data Lab	vzdpt	One-year-old children who did not receive any doses of the DTP vaccine	Subnational region - HDI	Absolute concentration index	0.060505	-0.662299	0.783309	96.7
NGA	Nigeria	African	Lower middle income	2018	Global Data Lab	vzdpt	One-year-old children who did not receive any doses of the DTP vaccine	Subnational region - HDI	Absolute concentration index	-11.0783	-13.2106	-8.94608	65
PAK	Pakistan	Eastern Mediterranean	Lower middle income	2018	Global Data Lab	vzdpt	One-year-old children who did not receive any doses of the DTP vaccine	Subnational region - HDI	Absolute concentration index	-5.65804	-8.65129	-2.66479	86.4
PNG	Papua New Guinea	Western Pacific	Lower middle income	2017	Global Data Lab	vzdpt	One-year-old children who did not receive any doses of the DTP vaccine	Subnational region - HDI	Absolute concentration index	-6.08547	-8.55169	-3.61924	64.3
PHL	Philippines	Western Pacific	Lower middle income	2017	Global Data Lab	vzdpt	One-year-old children who did not receive any doses of the DTP vaccine	Subnational region - HDI	Absolute concentration index	-3.82174	-6.52321	-1.12027	87.3
SEN	Senegal	African	Lower middle income	2019	Global Data Lab	vzdpt	One-year-old children who did not receive any doses of the DTP vaccine	Subnational region - HDI	Absolute concentration index	-0.838488	-1.95254	0.275566	96
SLE	Sierra Leone	African	Low income	2019	Global Data Lab	vzdpt	One-year-old children who did not receive any doses of the DTP vaccine	Subnational region - HDI	Absolute concentration index	-0.84664	-1.73217	0.0388906	94.6
ZAF	South Africa	African	Upper middle income	2016	Global Data Lab	vzdpt	One-year-old children who did not receive any doses of the DTP vaccine	Subnational region - HDI	Absolute concentration index	1.23968	0.273845	2.20552	93.5
TJK	Tajikistan	European	Lower middle income	2017	Global Data Lab	vzdpt	One-year-old children who did not receive any doses of the DTP vaccine	Subnational region - HDI	Absolute concentration index	-0.484742	-3.37229	2.4028	93.3
TLS	Timor-Leste	South-East Asia	Lower middle income	2016	Global Data Lab	vzdpt	One-year-old children who did not receive any doses of the DTP vaccine	Subnational region - HDI	Absolute concentration index	-2.9469	-5.78388	-0.10991	78.3
TGO	Togo	African	Low income	2014	Global Data Lab	vzdpt	One-year-old children who did not receive any doses of the DTP vaccine	Subnational region - HDI	Absolute concentration index	0.192292	-1.64641	2.03099	93.1
TUR	Türkiye	European	Upper middle income	2013	Global Data Lab	vzdpt	One-year-old children who did not receive any doses of the DTP vaccine	Subnational region - HDI	Absolute concentration index				96.4
UGA	Uganda	African	Low income	2016	Global Data Lab	vzdpt	One-year-old children who did not receive any doses of the DTP vaccine	Subnational region - HDI	Absolute concentration index	0.984673	0.166476	1.80287	94.9
TZA	United Republic of Tanzania	African	Lower middle income	2015	Global Data Lab	vzdpt	One-year-old children who did not receive any doses of the DTP vaccine	Subnational region - HDI	Absolute concentration index	-0.917159	-1.42681	-0.407512	96.8
YEM	Yemen	Eastern Mediterranean	Low income	2013	Global Data Lab	vzdpt	One-year-old children who did not receive any doses of the DTP vaccine	Subnational region - HDI	Absolute concentration index	-1.98813	-4.83209	0.85584	77
ZMB	Zambia	African	Lower middle income	2018	Global Data Lab	vzdpt	One-year-old children who did not receive any doses of the DTP vaccine	Subnational region - HDI	Absolute concentration index	-0.276607	-0.731209	0.177994	98.2
ZWE	Zimbabwe	African	Lower middle income	2015	Global Data Lab	vzdpt	One-year-old children who did not receive any doses of the DTP vaccine	Subnational region - HDI	Absolute concentration index	-0.21202	-2.66772	2.24368	89.6
AFG	Afghanistan	Eastern Mediterranean	Low income	2022	ICEH - MICS	vdpt	DTP3 immunization coverage among one-year-olds (%)	Subnational region	Between-group standard deviation	20.3893	18.9869	23.2771	51.3442
ALB	Albania	European	Upper middle income	2017	ICEH - DHS	vdpt	DTP3 immunization coverage among one-year-olds (%)	Subnational region	Between-group standard deviation	1.91372	1.42367	4.44664	97.7766
DZA	Algeria	African	Upper middle income	2019	ICEH - MICS	vdpt	DTP3 immunization coverage among one-year-olds (%)	Subnational region	Between-group standard deviation	9.89807	8.27754	12.2115	62.0808
AGO	Angola	African	Lower middle income	2015	ICEH - DHS	vdpt	DTP3 immunization coverage among one-year-olds (%)	Subnational region	Between-group standard deviation	13.4975	11.6078	18.2254	40.6141
BGD	Bangladesh	South-East Asia	Lower middle income	2017	ICEH - DHS	vdpt	DTP3 immunization coverage among one-year-olds (%)	Subnational region	Between-group standard deviation	2.11579	1.48168	3.30304	95.9125
BLZ	Belize	Americas	Upper middle income	2016	ICEH - MICS	vdpt	DTP3 immunization coverage among one-year-olds (%)	Subnational region	Between-group standard deviation	4.08778	3.17834	10.8503	83.0241
BEN	Benin	African	Lower middle income	2017	ICEH - DHS	vdpt	DTP3 immunization coverage among one-year-olds (%)	Subnational region	Between-group standard deviation	12.7549	11.3566	15.3004	73.1937
BOL	Bolivia (Plurinational State of)	Americas	Lower middle income	2016	ICEH - NSS	vdpt	DTP3 immunization coverage among one-year-olds (%)	Subnational region	Between-group standard deviation	5.35074	3.28651	8.78112	85.4661
BFA	Burkina Faso	African	Low income	2021	ICEH - DHS	vdpt	DTP3 immunization coverage among one-year-olds (%)	Subnational region	Between-group standard deviation	4.97892	4.16239	7.18918	88.6397
BDI	Burundi	African	Low income	2016	ICEH - DHS	vdpt	DTP3 immunization coverage among one-year-olds (%)	Subnational region	Between-group standard deviation	1.7888	1.37986	2.67395	97.3059
KHM	Cambodia	Western Pacific	Lower middle income	2021	ICEH - DHS	vdpt	DTP3 immunization coverage among one-year-olds (%)	Subnational region	Between-group standard deviation	9.74019	8.74369	12.676	84.0744
CMR	Cameroon	African	Lower middle income	2018	ICEH - DHS	vdpt	DTP3 immunization coverage among one-year-olds (%)	Subnational region	Between-group standard deviation	11.4611	7.77813	14.771	72.3578
CAF	Central African Republic	African	Low income	2019	ICEH - MICS	vdpt	DTP3 immunization coverage among one-year-olds (%)	Subnational region	Between-group standard deviation	14.4757	12.7821	17.2588	32.5751
TCD	Chad	African	Low income	2014	ICEH - DHS	vdpt	DTP3 immunization coverage among one-year-olds (%)	Subnational region	Between-group standard deviation	16.1328	14.197	20.133	33.7898
COG	Congo	African	Lower middle income	2014	ICEH - MICS	vdpt	DTP3 immunization coverage among one-year-olds (%)	Subnational region	Between-group standard deviation	14.8107	12.1961	17.7484	65.2737
CRI	Costa Rica	Americas	Upper middle income	2018	ICEH - MICS	vdpt	DTP3 immunization coverage among one-year-olds (%)	Subnational region	Between-group standard deviation	4.97252	2.41731	10.2816	92.9636
CUB	Cuba	Americas	Upper middle income	2019	ICEH - MICS	vdpt	DTP3 immunization coverage among one-year-olds (%)	Subnational region	Between-group standard deviation	3.45032	2.71217	7.63345	94.6773
CIV	Côte d'Ivoire	African	Lower middle income	2021	ICEH - DHS	vdpt	DTP3 immunization coverage among one-year-olds (%)	Subnational region	Between-group standard deviation	11.1071	9.0063	15.3812	54.5218
COD	Democratic Republic of the Congo	African	Low income	2017	ICEH - MICS	vdpt	DTP3 immunization coverage among one-year-olds (%)	Subnational region	Between-group standard deviation	20.8531	18.7595	24.9969	45.3916
DOM	Dominican Republic	Americas	Upper middle income	2019	ICEH - MICS	vdpt	DTP3 immunization coverage among one-year-olds (%)	Subnational region	Between-group standard deviation	4.79593	3.61612	8.55043	64.3962
ECU	Ecuador	Americas	Upper middle income	2018	ICEH - NSS	vdpt	DTP3 immunization coverage among one-year-olds (%)	Subnational region	Between-group standard deviation	1.24057	0.411724	2.94518	91.4083
EGY	Egypt	Eastern Mediterranean	Lower middle income	2014	ICEH - DHS	vdpt	DTP3 immunization coverage among one-year-olds (%)	Subnational region	Between-group standard deviation	1.59137	0.5896	2.57641	97.36
SLV	El Salvador	Americas	Upper middle income	2014	ICEH - MICS	vdpt	DTP3 immunization coverage among one-year-olds (%)	Subnational region	Between-group standard deviation	2.13084	0.866849	5.89844	93.0976
SWZ	Eswatini	African	Lower middle income	2014	ICEH - MICS	vdpt	DTP3 immunization coverage among one-year-olds (%)	Subnational region	Between-group standard deviation	1.50327	0.594538	4.33926	90.8071
ETH	Ethiopia	African	Low income	2019	ICEH - DHS	vdpt	DTP3 immunization coverage among one-year-olds (%)	Subnational region	Between-group standard deviation	16.8166	14.3679	22.0206	62.4103
FJI	Fiji	Western Pacific	Upper middle income	2021	ICEH - MICS	vdpt	DTP3 immunization coverage among one-year-olds (%)	Subnational region	Between-group standard deviation	1.63015	0.499346	4.98146	95.4355
GAB	Gabon	African	Upper middle income	2019	ICEH - DHS	vdpt	DTP3 immunization coverage among one-year-olds (%)	Subnational region	Between-group standard deviation	4.68525	3.45262	9.60806	69.0715
GMB	Gambia	African	Low income	2019	ICEH - DHS	vdpt	DTP3 immunization coverage among one-year-olds (%)	Subnational region	Between-group standard deviation	3.81683	2.28172	6.46467	93.6022
GHA	Ghana	African	Lower middle income	2017	ICEH - MICS	vdpt	DTP3 immunization coverage among one-year-olds (%)	Subnational region	Between-group standard deviation	4.50883	3.23853	7.77466	89.4688
GTM	Guatemala	Americas	Upper middle income	2015	ICEH - DHS	vdpt	DTP3 immunization coverage among one-year-olds (%)	Subnational region	Between-group standard deviation	5.95428	3.84159	8.77408	84.7135
GIN	Guinea	African	Lower middle income	2018	ICEH - DHS	vdpt	DTP3 immunization coverage among one-year-olds (%)	Subnational region	Between-group standard deviation	10.9792	8.77483	15.0717	40.8209
GNB	Guinea-Bissau	African	Low income	2019	ICEH - MICS	vdpt	DTP3 immunization coverage among one-year-olds (%)	Subnational region	Between-group standard deviation	7.94148	6.86697	10.5398	84.3838
HTI	Haiti	Americas	Lower middle income	2016	ICEH - DHS	vdpt	DTP3 immunization coverage among one-year-olds (%)	Subnational region	Between-group standard deviation	8.36476	6.14954	13.9662	55.7876
HND	Honduras	Americas	Lower middle income	2019	ICEH - MICS	vdpt	DTP3 immunization coverage among one-year-olds (%)	Subnational region	Between-group standard deviation	5.65509	4.69916	8.37015	91.2693
IND	India	South-East Asia	Lower middle income	2020	ICEH - DHS	vdpt	DTP3 immunization coverage among one-year-olds (%)	Subnational region	Between-group standard deviation	4.64985	4.28866	5.22673	87.3963
IDN	Indonesia	South-East Asia	Upper middle income	2017	ICEH - DHS	vdpt	DTP3 immunization coverage among one-year-olds (%)	Subnational region	Between-group standard deviation	10.9137	9.53585	13.5907	76.8159
IRQ	Iraq	Eastern Mediterranean	Upper middle income	2018	ICEH - MICS	vdpt	DTP3 immunization coverage among one-year-olds (%)	Subnational region	Between-group standard deviation	15.7045	14.4737	19.0676	68.724
JOR	Jordan	Eastern Mediterranean	Lower middle income	2017	ICEH - DHS	vdpt	DTP3 immunization coverage among one-year-olds (%)	Subnational region	Between-group standard deviation	3.65811	3.1072	5.85645	90.0226
KAZ	Kazakhstan	European	Upper middle income	2015	ICEH - MICS	vdpt	DTP3 immunization coverage among one-year-olds (%)	Subnational region	Between-group standard deviation	7.45893	5.1515	10.6055	91.4163
KEN	Kenya	African	Lower middle income	2022	ICEH - DHS	vdpt	DTP3 immunization coverage among one-year-olds (%)	Subnational region	Between-group standard deviation	9.93025	9.01418	11.6816	89.8587
KIR	Kiribati	Western Pacific	Lower middle income	2019	ICEH - MICS	vdpt	DTP3 immunization coverage among one-year-olds (%)	Subnational region	Between-group standard deviation	8.13937	4.41026	13.5403	47.1025
KGZ	Kyrgyzstan	European	Lower middle income	2018	ICEH - MICS	vdpt	DTP3 immunization coverage among one-year-olds (%)	Subnational region	Between-group standard deviation	10.9113	7.09322	14.3807	85.5008
LAO	Lao People's Democratic Republic	Western Pacific	Lower middle income	2017	ICEH - MICS	vdpt	DTP3 immunization coverage among one-year-olds (%)	Subnational region	Between-group standard deviation	15.5203	13.5149	19.1358	58.2388
LSO	Lesotho	African	Lower middle income	2018	ICEH - MICS	vdpt	DTP3 immunization coverage among one-year-olds (%)	Subnational region	Between-group standard deviation	2.40667	1.62642	7.03132	83.2334
LBR	Liberia	African	Low income	2019	ICEH - DHS	vdpt	DTP3 immunization coverage among one-year-olds (%)	Subnational region	Between-group standard deviation	4.44804	2.21667	9.70972	69.2414
MDG	Madagascar	African	Low income	2021	ICEH - DHS	vdpt	DTP3 immunization coverage among one-year-olds (%)	Subnational region	Between-group standard deviation	18.0515	15.8974	22.2132	68.464
MWI	Malawi	African	Low income	2020	ICEH - MICS	vdpt	DTP3 immunization coverage among one-year-olds (%)	Subnational region	Between-group standard deviation	1.74746	1.01057	2.79851	90.2867
MDV	Maldives	South-East Asia	Upper middle income	2016	ICEH - DHS	vdpt	DTP3 immunization coverage among one-year-olds (%)	Subnational region	Between-group standard deviation	2.70159	2.06114	7.68047	85.8887
MLI	Mali	African	Low income	2018	ICEH - DHS	vdpt	DTP3 immunization coverage among one-year-olds (%)	Subnational region	Between-group standard deviation	8.0748	6.91157	11.9288	70.981
MRT	Mauritania	African	Lower middle income	2019	ICEH - DHS	vdpt	DTP3 immunization coverage among one-year-olds (%)	Subnational region	Between-group standard deviation	13.1867	10.4751	17.5514	73.3871
MEX	Mexico	Americas	Upper middle income	2019	ICEH - NSS	vdpt	DTP3 immunization coverage among one-year-olds (%)	Subnational region	Between-group standard deviation	5.46784	3.35414	8.87649	73.7873
MNG	Mongolia	Western Pacific	Upper middle income	2018	ICEH - MICS	vdpt	DTP3 immunization coverage among one-year-olds (%)	Subnational region	Between-group standard deviation	2.67307	1.69839	5.83311	90.8722
MNE	Montenegro	European	Upper middle income	2013	ICEH - MICS	vdpt	DTP3 immunization coverage among one-year-olds (%)	Subnational region	Between-group standard deviation	3.99061	1.30013	9.40295	89.0276
MOZ	Mozambique	African	Low income	2015	ICEH - AIS	vdpt	DTP3 immunization coverage among one-year-olds (%)	Subnational region	Between-group standard deviation	9.60936	7.51241	13.4566	82.0596
MMR	Myanmar	South-East Asia	Lower middle income	2016	ICEH - DHS	vdpt	DTP3 immunization coverage among one-year-olds (%)	Subnational region	Between-group standard deviation	14.6025	12.1724	19.4025	62.6651
NAM	Namibia	African	Upper middle income	2013	ICEH - DHS	vdpt	DTP3 immunization coverage among one-year-olds (%)	Subnational region	Between-group standard deviation	9.89083	6.52858	14.5005	83.7852
NPL	Nepal	South-East Asia	Lower middle income	2022	ICEH - DHS	vdpt	DTP3 immunization coverage among one-year-olds (%)	Subnational region	Between-group standard deviation	4.60084	2.69732	7.29053	90.0356
NER	Niger	African	Low income	2021	ICEH - DHS	vdpt	DTP3 immunization coverage among one-year-olds (%)	Subnational region	Between-group standard deviation	12.5559	8.87433	16.8763	64.4625
NGA	Nigeria	African	Lower middle income	2021	ICEH - MICS	vdpt	DTP3 immunization coverage among one-year-olds (%)	Subnational region	Between-group standard deviation	19.9013	19.0334	22.2108	56.5854
MKD	North Macedonia	European	Upper middle income	2019	ICEH - MICS	vdpt	DTP3 immunization coverage among one-year-olds (%)	Subnational region	Between-group standard deviation	11.1188	7.71909	19.2624	82.6794
PNG	Papua New Guinea	Western Pacific	Lower middle income	2017	ICEH - DHS	vdpt	DTP3 immunization coverage among one-year-olds (%)	Subnational region	Between-group standard deviation	9.36286	6.12221	13.0589	42.3842
PRY	Paraguay	Americas	Upper middle income	2016	ICEH - MICS	vdpt	DTP3 immunization coverage among one-year-olds (%)	Subnational region	Between-group standard deviation	4.3962	3.38215	7.5378	88.2285
PER	Peru	Americas	Upper middle income	2022	ICEH - DHS	vdpt	DTP3 immunization coverage among one-year-olds (%)	Subnational region	Between-group standard deviation	5.5497	4.92864	7.70618	86.0438
PHL	Philippines	Western Pacific	Lower middle income	2022	ICEH - DHS	vdpt	DTP3 immunization coverage among one-year-olds (%)	Subnational region	Between-group standard deviation	17.5875	16.4898	20.4304	79.0978
RWA	Rwanda	African	Low income	2019	ICEH - DHS	vdpt	DTP3 immunization coverage among one-year-olds (%)	Subnational region	Between-group standard deviation	0.381704	0.17184	1.12163	98.951
WSM	Samoa	Western Pacific	Lower middle income	2020	ICEH - DHS/MICS	vdpt	DTP3 immunization coverage among one-year-olds (%)	Subnational region	Between-group standard deviation	13.8965	8.63696	20.585	39.0182
STP	Sao Tome and Principe	African	Lower middle income	2019	ICEH - MICS	vdpt	DTP3 immunization coverage among one-year-olds (%)	Subnational region	Between-group standard deviation	0.972208	0.811419	4.75115	94.233
SEN	Senegal	African	Lower middle income	2019	ICEH - DHS	vdpt	DTP3 immunization coverage among one-year-olds (%)	Subnational region	Between-group standard deviation	5.63516	3.44215	9.60897	92.4321
SRB	Serbia	European	Upper middle income	2019	ICEH - MICS	vdpt	DTP3 immunization coverage among one-year-olds (%)	Subnational region	Between-group standard deviation	5.67387	2.46069	9.94244	89.7669
SLE	Sierra Leone	African	Low income	2019	ICEH - DHS	vdpt	DTP3 immunization coverage among one-year-olds (%)	Subnational region	Between-group standard deviation	2.92818	1.87465	6.53184	78.9928
ZAF	South Africa	African	Upper middle income	2016	ICEH - DHS	vdpt	DTP3 immunization coverage among one-year-olds (%)	Subnational region	Between-group standard deviation	8.22512	5.53079	13.2254	66.597
SDN	Sudan	Eastern Mediterranean	Low income	2014	ICEH - MICS	vdpt	DTP3 immunization coverage among one-year-olds (%)	Subnational region	Between-group standard deviation	17.5453	14.9021	21.2523	72.7191
SUR	Suriname	Americas	Upper middle income	2018	ICEH - MICS	vdpt	DTP3 immunization coverage among one-year-olds (%)	Subnational region	Between-group standard deviation	11.6127	9.89494	17.06	68.0874
TJK	Tajikistan	European	Lower middle income	2017	ICEH - DHS	vdpt	DTP3 immunization coverage among one-year-olds (%)	Subnational region	Between-group standard deviation	8.97927	6.58926	11.3258	87.0885
THA	Thailand	South-East Asia	Upper middle income	2022	ICEH - MICS	vdpt	DTP3 immunization coverage among one-year-olds (%)	Subnational region	Between-group standard deviation	7.36483	4.97444	11.5929	88.6904
TLS	Timor-Leste	South-East Asia	Lower middle income	2016	ICEH - DHS	vdpt	DTP3 immunization coverage among one-year-olds (%)	Subnational region	Between-group standard deviation	9.96721	7.48754	14.5932	61.853
TGO	Togo	African	Low income	2017	ICEH - MICS	vdpt	DTP3 immunization coverage among one-year-olds (%)	Subnational region	Between-group standard deviation	6.34831	3.01924	12.947	78.2682
TUN	Tunisia	Eastern Mediterranean	Lower middle income	2018	ICEH - MICS	vdpt	DTP3 immunization coverage among one-year-olds (%)	Subnational region	Between-group standard deviation	11.1842	7.11608	16.3222	81.0523
TKM	Turkmenistan	European	Upper middle income	2015	ICEH - MICS	vdpt	DTP3 immunization coverage among one-year-olds (%)	Subnational region	Between-group standard deviation	2.86286	1.52657	5.55382	98.5222
TUR	Türkiye	European	Upper middle income	2018	ICEH - DHS	vdpt	DTP3 immunization coverage among one-year-olds (%)	Subnational region	Between-group standard deviation	6.6827	4.13864	12.8277	78.8117
UGA	Uganda	African	Low income	2016	ICEH - DHS	vdpt	DTP3 immunization coverage among one-year-olds (%)	Subnational region	Between-group standard deviation	5.54794	4.62207	8.34324	79.2893
TZA	United Republic of Tanzania	African	Lower middle income	2022	ICEH - DHS	vdpt	DTP3 immunization coverage among one-year-olds (%)	Subnational region	Between-group standard deviation	8.19108	7.12334	11.1661	90.2059
UZB	Uzbekistan	European	Lower middle income	2021	ICEH - MICS	vdpt	DTP3 immunization coverage among one-year-olds (%)	Subnational region	Between-group standard deviation	4.70973	2.931	7.06844	95.7647
VNM	Viet Nam	Western Pacific	Lower middle income	2020	ICEH - MICS	vdpt	DTP3 immunization coverage among one-year-olds (%)	Subnational region	Between-group standard deviation	4.50664	2.60186	8.38774	91.295
YEM	Yemen	Eastern Mediterranean	Low income	2013	ICEH - DHS	vdpt	DTP3 immunization coverage among one-year-olds (%)	Subnational region	Between-group standard deviation	15.5227	14.032	19.0833	59.8389
ZMB	Zambia	African	Lower middle income	2018	ICEH - DHS	vdpt	DTP3 immunization coverage among one-year-olds (%)	Subnational region	Between-group standard deviation	3.52783	2.44237	6.32242	92.1204
ZWE	Zimbabwe	African	Lower middle income	2019	ICEH - MICS	vdpt	DTP3 immunization coverage among one-year-olds (%)	Subnational region	Between-group standard deviation	4.17196	3.09765	6.23709	90.7397
AFG	Afghanistan	Eastern Mediterranean	Low income	2022	ICEH - MICS	vzdpt	One-year-old children who did not receive any doses of the DTP vaccine (%)	Subnational region	Between-group standard deviation	19.3248	17.5602	22.4201	35.7049
ALB	Albania	European	Upper middle income	2017	ICEH - DHS	vzdpt	One-year-old children who did not receive any doses of the DTP vaccine (%)	Subnational region	Between-group standard deviation	1.42484	0.0821287	4.02436	0.457472
DZA	Algeria	African	Upper middle income	2019	ICEH - MICS	vzdpt	One-year-old children who did not receive any doses of the DTP vaccine (%)	Subnational region	Between-group standard deviation	3.39378	2.18895	4.61715	4.50654
AGO	Angola	African	Lower middle income	2015	ICEH - DHS	vzdpt	One-year-old children who did not receive any doses of the DTP vaccine (%)	Subnational region	Between-group standard deviation	16.6822	14.5129	19.4403	31.237
BGD	Bangladesh	South-East Asia	Lower middle income	2017	ICEH - DHS	vzdpt	One-year-old children who did not receive any doses of the DTP vaccine (%)	Subnational region	Between-group standard deviation	1.17441	0.837518	2.15714	1.51363
BLZ	Belize	Americas	Upper middle income	2016	ICEH - MICS	vzdpt	One-year-old children who did not receive any doses of the DTP vaccine (%)	Subnational region	Between-group standard deviation	4.04439	2.59261	8.21697	7.07711
BEN	Benin	African	Lower middle income	2017	ICEH - DHS	vzdpt	One-year-old children who did not receive any doses of the DTP vaccine (%)	Subnational region	Between-group standard deviation	9.57698	7.52171	12.1594	15.752
BFA	Burkina Faso	African	Low income	2021	ICEH - DHS	vzdpt	One-year-old children who did not receive any doses of the DTP vaccine (%)	Subnational region	Between-group standard deviation	2.89013	1.85995	5.50664	5.10236
BDI	Burundi	African	Low income	2016	ICEH - DHS	vzdpt	One-year-old children who did not receive any doses of the DTP vaccine (%)	Subnational region	Between-group standard deviation	0.907774	0.60734	1.58139	0.787543
KHM	Cambodia	Western Pacific	Lower middle income	2021	ICEH - DHS	vzdpt	One-year-old children who did not receive any doses of the DTP vaccine (%)	Subnational region	Between-group standard deviation	8.78393	7.28164	11.4671	7.65527
CMR	Cameroon	African	Lower middle income	2018	ICEH - DHS	vzdpt	One-year-old children who did not receive any doses of the DTP vaccine (%)	Subnational region	Between-group standard deviation	7.06206	4.79748	10.1929	16.7031
CAF	Central African Republic	African	Low income	2019	ICEH - MICS	vzdpt	One-year-old children who did not receive any doses of the DTP vaccine (%)	Subnational region	Between-group standard deviation	15.8463	13.9429	18.6238	44.9879
TCD	Chad	African	Low income	2014	ICEH - DHS	vzdpt	One-year-old children who did not receive any doses of the DTP vaccine (%)	Subnational region	Between-group standard deviation	20.8565	20.3255	23.6253	41.7154
COG	Congo	African	Lower middle income	2014	ICEH - MICS	vzdpt	One-year-old children who did not receive any doses of the DTP vaccine (%)	Subnational region	Between-group standard deviation	10.1402	8.87274	12.5516	13.9952
CRI	Costa Rica	Americas	Upper middle income	2018	ICEH - MICS	vzdpt	One-year-old children who did not receive any doses of the DTP vaccine (%)	Subnational region	Between-group standard deviation	4.12825	1.56211	8.67503	2.31412
CUB	Cuba	Americas	Upper middle income	2019	ICEH - MICS	vzdpt	One-year-old children who did not receive any doses of the DTP vaccine (%)	Subnational region	Between-group standard deviation	2.80258	1.81016	7.52365	2.58116
CIV	Côte d'Ivoire	African	Lower middle income	2021	ICEH - DHS	vzdpt	One-year-old children who did not receive any doses of the DTP vaccine (%)	Subnational region	Between-group standard deviation	11.7912	9.22333	15.9117	30.0413
COD	Democratic Republic of the Congo	African	Low income	2017	ICEH - MICS	vzdpt	One-year-old children who did not receive any doses of the DTP vaccine (%)	Subnational region	Between-group standard deviation	18.3141	16.6905	22.0053	34.0505
DOM	Dominican Republic	Americas	Upper middle income	2019	ICEH - MICS	vzdpt	One-year-old children who did not receive any doses of the DTP vaccine (%)	Subnational region	Between-group standard deviation	4.73141	3.10447	7.24021	8.07133
ECU	Ecuador	Americas	Upper middle income	2018	ICEH - NSS	vzdpt	One-year-old children who did not receive any doses of the DTP vaccine (%)	Subnational region	Between-group standard deviation	1.58227	0.653841	2.76127	5.38063
EGY	Egypt	Eastern Mediterranean	Lower middle income	2014	ICEH - DHS	vzdpt	One-year-old children who did not receive any doses of the DTP vaccine (%)	Subnational region	Between-group standard deviation	0.449012	0.194379	0.909255	0.595848
SLV	El Salvador	Americas	Upper middle income	2014	ICEH - MICS	vzdpt	One-year-old children who did not receive any doses of the DTP vaccine (%)	Subnational region	Between-group standard deviation	0.564768	0.337717	1.81051	1.08781
SWZ	Eswatini	African	Lower middle income	2014	ICEH - MICS	vzdpt	One-year-old children who did not receive any doses of the DTP vaccine (%)	Subnational region	Between-group standard deviation	1.17563	0.361661	2.96434	3.40436
ETH	Ethiopia	African	Low income	2019	ICEH - DHS	vzdpt	One-year-old children who did not receive any doses of the DTP vaccine (%)	Subnational region	Between-group standard deviation	11.5921	9.20527	15.0679	23.6966
FJI	Fiji	Western Pacific	Upper middle income	2021	ICEH - MICS	vzdpt	One-year-old children who did not receive any doses of the DTP vaccine (%)	Subnational region	Between-group standard deviation	1.29034	0.481073	3.65563	3.33201
GAB	Gabon	African	Upper middle income	2019	ICEH - DHS	vzdpt	One-year-old children who did not receive any doses of the DTP vaccine (%)	Subnational region	Between-group standard deviation	4.31641	3.30322	7.45894	16.3769
GMB	Gambia	African	Low income	2019	ICEH - DHS	vzdpt	One-year-old children who did not receive any doses of the DTP vaccine (%)	Subnational region	Between-group standard deviation	1.62403	0.738199	3.54653	1.65251
GHA	Ghana	African	Lower middle income	2017	ICEH - MICS	vzdpt	One-year-old children who did not receive any doses of the DTP vaccine (%)	Subnational region	Between-group standard deviation	1.52046	1.29749	3.61768	4.02736
GTM	Guatemala	Americas	Upper middle income	2015	ICEH - DHS	vzdpt	One-year-old children who did not receive any doses of the DTP vaccine (%)	Subnational region	Between-group standard deviation	0.88589	0.720056	1.70131	2.46997
GIN	Guinea	African	Lower middle income	2018	ICEH - DHS	vzdpt	One-year-old children who did not receive any doses of the DTP vaccine (%)	Subnational region	Between-group standard deviation	11.2232	8.67627	15.7156	37.6909
GNB	Guinea-Bissau	African	Low income	2019	ICEH - MICS	vzdpt	One-year-old children who did not receive any doses of the DTP vaccine (%)	Subnational region	Between-group standard deviation	4.98606	3.98264	7.14488	7.03253
HTI	Haiti	Americas	Lower middle income	2016	ICEH - DHS	vzdpt	One-year-old children who did not receive any doses of the DTP vaccine (%)	Subnational region	Between-group standard deviation	4.70994	3.36241	10.3449	16.4572
HND	Honduras	Americas	Lower middle income	2019	ICEH - MICS	vzdpt	One-year-old children who did not receive any doses of the DTP vaccine (%)	Subnational region	Between-group standard deviation	2.83025	2.45359	4.66773	3.46966
IND	India	South-East Asia	Lower middle income	2020	ICEH - DHS	vzdpt	One-year-old children who did not receive any doses of the DTP vaccine (%)	Subnational region	Between-group standard deviation	2.33092	2.07003	2.70987	6.35993
IDN	Indonesia	South-East Asia	Upper middle income	2017	ICEH - DHS	vzdpt	One-year-old children who did not receive any doses of the DTP vaccine (%)	Subnational region	Between-group standard deviation	8.36507	7.65674	10.3832	11.1389
IRQ	Iraq	Eastern Mediterranean	Upper middle income	2018	ICEH - MICS	vzdpt	One-year-old children who did not receive any doses of the DTP vaccine (%)	Subnational region	Between-group standard deviation	7.47977	6.62626	9.68639	13.3119
JOR	Jordan	Eastern Mediterranean	Lower middle income	2017	ICEH - DHS	vzdpt	One-year-old children who did not receive any doses of the DTP vaccine (%)	Subnational region	Between-group standard deviation	3.72188	2.63814	5.58116	7.42212
KAZ	Kazakhstan	European	Upper middle income	2015	ICEH - MICS	vzdpt	One-year-old children who did not receive any doses of the DTP vaccine (%)	Subnational region	Between-group standard deviation	3.68423	2.57993	6.34897	4.38987
KEN	Kenya	African	Lower middle income	2022	ICEH - DHS	vzdpt	One-year-old children who did not receive any doses of the DTP vaccine (%)	Subnational region	Between-group standard deviation	5.83851	4.82964	7.23515	2.899
KIR	Kiribati	Western Pacific	Lower middle income	2019	ICEH - MICS	vzdpt	One-year-old children who did not receive any doses of the DTP vaccine (%)	Subnational region	Between-group standard deviation	7.57203	3.93432	12.8349	40.1399
KGZ	Kyrgyzstan	European	Lower middle income	2018	ICEH - MICS	vzdpt	One-year-old children who did not receive any doses of the DTP vaccine (%)	Subnational region	Between-group standard deviation	8.01489	5.17553	12.5868	9.35604
LAO	Lao People's Democratic Republic	Western Pacific	Lower middle income	2017	ICEH - MICS	vzdpt	One-year-old children who did not receive any doses of the DTP vaccine (%)	Subnational region	Between-group standard deviation	13.3436	11.8083	16.175	27.1421
LSO	Lesotho	African	Lower middle income	2018	ICEH - MICS	vzdpt	One-year-old children who did not receive any doses of the DTP vaccine (%)	Subnational region	Between-group standard deviation	2.5514	0.826614	5.85181	8.46336
LBR	Liberia	African	Low income	2019	ICEH - DHS	vzdpt	One-year-old children who did not receive any doses of the DTP vaccine (%)	Subnational region	Between-group standard deviation	1.13051	0.806251	4.69121	8.55016
MDG	Madagascar	African	Low income	2021	ICEH - DHS	vzdpt	One-year-old children who did not receive any doses of the DTP vaccine (%)	Subnational region	Between-group standard deviation	14.4305	12.4808	17.7629	21.7483
MWI	Malawi	African	Low income	2020	ICEH - MICS	vzdpt	One-year-old children who did not receive any doses of the DTP vaccine (%)	Subnational region	Between-group standard deviation	1.19975	0.508875	2.06518	4.57261
MDV	Maldives	South-East Asia	Upper middle income	2016	ICEH - DHS	vzdpt	One-year-old children who did not receive any doses of the DTP vaccine (%)	Subnational region	Between-group standard deviation	4.3881	2.46143	7.59062	9.22361
MLI	Mali	African	Low income	2018	ICEH - DHS	vzdpt	One-year-old children who did not receive any doses of the DTP vaccine (%)	Subnational region	Between-group standard deviation	7.6484	5.75957	10.8185	17.9427
MRT	Mauritania	African	Lower middle income	2019	ICEH - DHS	vzdpt	One-year-old children who did not receive any doses of the DTP vaccine (%)	Subnational region	Between-group standard deviation	6.69381	4.95011	10.1321	12.1634
MEX	Mexico	Americas	Upper middle income	2019	ICEH - NSS	vzdpt	One-year-old children who did not receive any doses of the DTP vaccine (%)	Subnational region	Between-group standard deviation	3.14563	1.65949	5.09705	7.25907
MNG	Mongolia	Western Pacific	Upper middle income	2018	ICEH - MICS	vzdpt	One-year-old children who did not receive any doses of the DTP vaccine (%)	Subnational region	Between-group standard deviation	1.14737	0.628748	2.8888	2.96182
MNE	Montenegro	European	Upper middle income	2013	ICEH - MICS	vzdpt	One-year-old children who did not receive any doses of the DTP vaccine (%)	Subnational region	Between-group standard deviation	3.34961	1.14947	7.15005	5.5552
MOZ	Mozambique	African	Low income	2015	ICEH - AIS	vzdpt	One-year-old children who did not receive any doses of the DTP vaccine (%)	Subnational region	Between-group standard deviation	7.43438	5.7022	11.7404	9.99848
MMR	Myanmar	South-East Asia	Lower middle income	2016	ICEH - DHS	vzdpt	One-year-old children who did not receive any doses of the DTP vaccine (%)	Subnational region	Between-group standard deviation	8.26882	5.77109	13.6692	13.1389
NAM	Namibia	African	Upper middle income	2013	ICEH - DHS	vzdpt	One-year-old children who did not receive any doses of the DTP vaccine (%)	Subnational region	Between-group standard deviation	7.67099	4.28471	11.5788	7.3252
NPL	Nepal	South-East Asia	Lower middle income	2022	ICEH - DHS	vzdpt	One-year-old children who did not receive any doses of the DTP vaccine (%)	Subnational region	Between-group standard deviation	2.38084	1.24767	4.82174	5.31301
NER	Niger	African	Low income	2021	ICEH - DHS	vzdpt	One-year-old children who did not receive any doses of the DTP vaccine (%)	Subnational region	Between-group standard deviation	9.44083	6.42513	13.0559	19.3911
NGA	Nigeria	African	Lower middle income	2021	ICEH - MICS	vzdpt	One-year-old children who did not receive any doses of the DTP vaccine (%)	Subnational region	Between-group standard deviation	17.3195	15.9138	20.1208	29.681
MKD	North Macedonia	European	Upper middle income	2019	ICEH - MICS	vzdpt	One-year-old children who did not receive any doses of the DTP vaccine (%)	Subnational region	Between-group standard deviation	4.45319	1.63837	8.69565	4.1236
PNG	Papua New Guinea	Western Pacific	Lower middle income	2017	ICEH - DHS	vzdpt	One-year-old children who did not receive any doses of the DTP vaccine (%)	Subnational region	Between-group standard deviation	10.2694	6.07648	15.6565	36.1098
PRY	Paraguay	Americas	Upper middle income	2016	ICEH - MICS	vzdpt	One-year-old children who did not receive any doses of the DTP vaccine (%)	Subnational region	Between-group standard deviation	3.47557	1.8597	5.68931	5.20723
PER	Peru	Americas	Upper middle income	2022	ICEH - DHS	vzdpt	One-year-old children who did not receive any doses of the DTP vaccine (%)	Subnational region	Between-group standard deviation	3.37282	2.65025	4.88486	5.87965
PHL	Philippines	Western Pacific	Lower middle income	2022	ICEH - DHS	vzdpt	One-year-old children who did not receive any doses of the DTP vaccine (%)	Subnational region	Between-group standard deviation	15.4352	13.2726	17.9922	13.3358
RWA	Rwanda	African	Low income	2019	ICEH - DHS	vzdpt	One-year-old children who did not receive any doses of the DTP vaccine (%)	Subnational region	Between-group standard deviation	0.309184	0.191631	0.72171	0.392929
WSM	Samoa	Western Pacific	Lower middle income	2020	ICEH - DHS/MICS	vzdpt	One-year-old children who did not receive any doses of the DTP vaccine (%)	Subnational region	Between-group standard deviation	8.592	5.12036	14.4422	29.5171
STP	Sao Tome and Principe	African	Lower middle income	2019	ICEH - MICS	vzdpt	One-year-old children who did not receive any doses of the DTP vaccine (%)	Subnational region	Between-group standard deviation	1.7871	0.774603	3.5952	2.28831
SEN	Senegal	African	Lower middle income	2019	ICEH - DHS	vzdpt	One-year-old children who did not receive any doses of the DTP vaccine (%)	Subnational region	Between-group standard deviation	3.07463	2.04531	6.02336	3.81715
SRB	Serbia	European	Upper middle income	2019	ICEH - MICS	vzdpt	One-year-old children who did not receive any doses of the DTP vaccine (%)	Subnational region	Between-group standard deviation	3.99075	1.92639	7.42516	3.53953
SLE	Sierra Leone	African	Low income	2019	ICEH - DHS	vzdpt	One-year-old children who did not receive any doses of the DTP vaccine (%)	Subnational region	Between-group standard deviation	1.15748	0.774153	3.22039	5.35996
ZAF	South Africa	African	Upper middle income	2016	ICEH - DHS	vzdpt	One-year-old children who did not receive any doses of the DTP vaccine (%)	Subnational region	Between-group standard deviation	4.82995	2.97816	7.76886	8.84446
SDN	Sudan	Eastern Mediterranean	Low income	2014	ICEH - MICS	vzdpt	One-year-old children who did not receive any doses of the DTP vaccine (%)	Subnational region	Between-group standard deviation	11.7126	9.53094	15.5655	16.7832
SUR	Suriname	Americas	Upper middle income	2018	ICEH - MICS	vzdpt	One-year-old children who did not receive any doses of the DTP vaccine (%)	Subnational region	Between-group standard deviation	6.49833	5.38414	11.4885	19.7311
TJK	Tajikistan	European	Lower middle income	2017	ICEH - DHS	vzdpt	One-year-old children who did not receive any doses of the DTP vaccine (%)	Subnational region	Between-group standard deviation	5.49012	4.07941	7.7481	7.60356
THA	Thailand	South-East Asia	Upper middle income	2022	ICEH - MICS	vzdpt	One-year-old children who did not receive any doses of the DTP vaccine (%)	Subnational region	Between-group standard deviation	2.46428	1.65307	4.1745	3.60564
TLS	Timor-Leste	South-East Asia	Lower middle income	2016	ICEH - DHS	vzdpt	One-year-old children who did not receive any doses of the DTP vaccine (%)	Subnational region	Between-group standard deviation	9.61732	7.47327	13.1823	21.5987
TGO	Togo	African	Low income	2017	ICEH - MICS	vzdpt	One-year-old children who did not receive any doses of the DTP vaccine (%)	Subnational region	Between-group standard deviation	2.17897	1.8441	5.36773	9.15326
TUN	Tunisia	Eastern Mediterranean	Lower middle income	2018	ICEH - MICS	vzdpt	One-year-old children who did not receive any doses of the DTP vaccine (%)	Subnational region	Between-group standard deviation	2.15968	1.22971	5.25221	4.60461
TKM	Turkmenistan	European	Upper middle income	2015	ICEH - MICS	vzdpt	One-year-old children who did not receive any doses of the DTP vaccine (%)	Subnational region	Between-group standard deviation	0.967141	0.389821	2.32673	0.658593
TUR	Türkiye	European	Upper middle income	2018	ICEH - DHS	vzdpt	One-year-old children who did not receive any doses of the DTP vaccine (%)	Subnational region	Between-group standard deviation	2.99106	2.1646	6.62183	6.9553
UGA	Uganda	African	Low income	2016	ICEH - DHS	vzdpt	One-year-old children who did not receive any doses of the DTP vaccine (%)	Subnational region	Between-group standard deviation	2.57455	2.0635	4.48117	5.09316
TZA	United Republic of Tanzania	African	Lower middle income	2022	ICEH - DHS	vzdpt	One-year-old children who did not receive any doses of the DTP vaccine (%)	Subnational region	Between-group standard deviation	5.15245	4.27988	7.44909	5.40203
UZB	Uzbekistan	European	Lower middle income	2021	ICEH - MICS	vzdpt	One-year-old children who did not receive any doses of the DTP vaccine (%)	Subnational region	Between-group standard deviation	1.32264	0.648656	2.65315	1.44542
VNM	Viet Nam	Western Pacific	Lower middle income	2020	ICEH - MICS	vzdpt	One-year-old children who did not receive any doses of the DTP vaccine (%)	Subnational region	Between-group standard deviation	2.66281	2.10227	4.75807	4.87097
YEM	Yemen	Eastern Mediterranean	Low income	2013	ICEH - DHS	vzdpt	One-year-old children who did not receive any doses of the DTP vaccine (%)	Subnational region	Between-group standard deviation	12.6992	11.6429	15.0233	23.4281
ZMB	Zambia	African	Lower middle income	2018	ICEH - DHS	vzdpt	One-year-old children who did not receive any doses of the DTP vaccine (%)	Subnational region	Between-group standard deviation	1.27568	0.925215	3.04783	2.09659
ZWE	Zimbabwe	African	Lower middle income	2019	ICEH - MICS	vzdpt	One-year-old children who did not receive any doses of the DTP vaccine (%)	Subnational region	Between-group standard deviation	4.42129	2.90292	7.03483	5.49828
AFG	Afghanistan	Eastern Mediterranean	Low income	2022	ICEH - MICS	vdpt	DTP3 immunization coverage among one-year-olds (%)	Subnational region	Between-group variance	415.725	319.039	512.411	51.3442
ALB	Albania	European	Upper middle income	2017	ICEH - DHS	vdpt	DTP3 immunization coverage among one-year-olds (%)	Subnational region	Between-group variance	3.66232	-5.04672	12.3714	97.7766
DZA	Algeria	African	Upper middle income	2019	ICEH - MICS	vdpt	DTP3 immunization coverage among one-year-olds (%)	Subnational region	Between-group variance	97.9719	58.7784	137.165	62.0808
AGO	Angola	African	Lower middle income	2015	ICEH - DHS	vdpt	DTP3 immunization coverage among one-year-olds (%)	Subnational region	Between-group variance	182.184	101.313	263.055	40.6141
BGD	Bangladesh	South-East Asia	Lower middle income	2017	ICEH - DHS	vdpt	DTP3 immunization coverage among one-year-olds (%)	Subnational region	Between-group variance	4.47657	-0.833786	9.78693	95.9125
BLZ	Belize	Americas	Upper middle income	2016	ICEH - MICS	vdpt	DTP3 immunization coverage among one-year-olds (%)	Subnational region	Between-group variance	16.71	-30.7529	64.1728	83.0241
BEN	Benin	African	Lower middle income	2017	ICEH - DHS	vdpt	DTP3 immunization coverage among one-year-olds (%)	Subnational region	Between-group variance	162.686	104.684	220.689	73.1937
BOL	Bolivia (Plurinational State of)	Americas	Lower middle income	2016	ICEH - NSS	vdpt	DTP3 immunization coverage among one-year-olds (%)	Subnational region	Between-group variance	28.6304	-5.40518	62.666	85.4661
BFA	Burkina Faso	African	Low income	2021	ICEH - DHS	vdpt	DTP3 immunization coverage among one-year-olds (%)	Subnational region	Between-group variance	24.7897	3.26237	46.317	88.6397
BDI	Burundi	African	Low income	2016	ICEH - DHS	vdpt	DTP3 immunization coverage among one-year-olds (%)	Subnational region	Between-group variance	3.1998	0.0568199	6.34278	97.3059
KHM	Cambodia	Western Pacific	Lower middle income	2021	ICEH - DHS	vdpt	DTP3 immunization coverage among one-year-olds (%)	Subnational region	Between-group variance	94.8713	51.5469	138.196	84.0744
CMR	Cameroon	African	Lower middle income	2018	ICEH - DHS	vdpt	DTP3 immunization coverage among one-year-olds (%)	Subnational region	Between-group variance	131.357	52.0542	210.66	72.3578
CAF	Central African Republic	African	Low income	2019	ICEH - MICS	vdpt	DTP3 immunization coverage among one-year-olds (%)	Subnational region	Between-group variance	209.547	143.076	276.019	32.5751
TCD	Chad	African	Low income	2014	ICEH - DHS	vdpt	DTP3 immunization coverage among one-year-olds (%)	Subnational region	Between-group variance	260.268	185.264	335.273	33.7898
COG	Congo	African	Lower middle income	2014	ICEH - MICS	vdpt	DTP3 immunization coverage among one-year-olds (%)	Subnational region	Between-group variance	219.357	134.022	304.692	65.2737
CRI	Costa Rica	Americas	Upper middle income	2018	ICEH - MICS	vdpt	DTP3 immunization coverage among one-year-olds (%)	Subnational region	Between-group variance	24.726	-21.5274	70.9793	92.9636
CUB	Cuba	Americas	Upper middle income	2019	ICEH - MICS	vdpt	DTP3 immunization coverage among one-year-olds (%)	Subnational region	Between-group variance	11.9047	-13.2878	37.0972	94.6773
CIV	Côte d'Ivoire	African	Lower middle income	2021	ICEH - DHS	vdpt	DTP3 immunization coverage among one-year-olds (%)	Subnational region	Between-group variance	123.368	44.6749	202.061	54.5218
COD	Democratic Republic of the Congo	African	Low income	2017	ICEH - MICS	vdpt	DTP3 immunization coverage among one-year-olds (%)	Subnational region	Between-group variance	434.85	324.685	545.015	45.3916
DOM	Dominican Republic	Americas	Upper middle income	2019	ICEH - MICS	vdpt	DTP3 immunization coverage among one-year-olds (%)	Subnational region	Between-group variance	23.001	-7.21023	53.2122	64.3962
ECU	Ecuador	Americas	Upper middle income	2018	ICEH - NSS	vdpt	DTP3 immunization coverage among one-year-olds (%)	Subnational region	Between-group variance	1.53902	-2.01423	5.09226	91.4083
EGY	Egypt	Eastern Mediterranean	Lower middle income	2014	ICEH - DHS	vdpt	DTP3 immunization coverage among one-year-olds (%)	Subnational region	Between-group variance	2.53247	-0.669584	5.73452	97.36
SLV	El Salvador	Americas	Upper middle income	2014	ICEH - MICS	vdpt	DTP3 immunization coverage among one-year-olds (%)	Subnational region	Between-group variance	4.54049	-9.4215	18.5025	93.0976
SWZ	Eswatini	African	Lower middle income	2014	ICEH - MICS	vdpt	DTP3 immunization coverage among one-year-olds (%)	Subnational region	Between-group variance	2.25981	-8.05553	12.5752	90.8071
ETH	Ethiopia	African	Low income	2019	ICEH - DHS	vdpt	DTP3 immunization coverage among one-year-olds (%)	Subnational region	Between-group variance	282.797	137.863	427.731	62.4103
FJI	Fiji	Western Pacific	Upper middle income	2021	ICEH - MICS	vdpt	DTP3 immunization coverage among one-year-olds (%)	Subnational region	Between-group variance	2.65738	-7.77374	13.0885	95.4355
GAB	Gabon	African	Upper middle income	2019	ICEH - DHS	vdpt	DTP3 immunization coverage among one-year-olds (%)	Subnational region	Between-group variance	21.9515	-13.5451	57.4482	69.0715
GMB	Gambia	African	Low income	2019	ICEH - DHS	vdpt	DTP3 immunization coverage among one-year-olds (%)	Subnational region	Between-group variance	14.5682	-3.36569	32.502	93.6022
GHA	Ghana	African	Lower middle income	2017	ICEH - MICS	vdpt	DTP3 immunization coverage among one-year-olds (%)	Subnational region	Between-group variance	20.3295	-6.28849	46.9475	89.4688
GTM	Guatemala	Americas	Upper middle income	2015	ICEH - DHS	vdpt	DTP3 immunization coverage among one-year-olds (%)	Subnational region	Between-group variance	35.4534	7.77016	63.1367	84.7135
GIN	Guinea	African	Lower middle income	2018	ICEH - DHS	vdpt	DTP3 immunization coverage among one-year-olds (%)	Subnational region	Between-group variance	120.542	47.0386	194.045	40.8209
GNB	Guinea-Bissau	African	Low income	2019	ICEH - MICS	vdpt	DTP3 immunization coverage among one-year-olds (%)	Subnational region	Between-group variance	63.0672	25.6189	100.515	84.3838
HTI	Haiti	Americas	Lower middle income	2016	ICEH - DHS	vdpt	DTP3 immunization coverage among one-year-olds (%)	Subnational region	Between-group variance	69.9692	0.896352	139.042	55.7876
HND	Honduras	Americas	Lower middle income	2019	ICEH - MICS	vdpt	DTP3 immunization coverage among one-year-olds (%)	Subnational region	Between-group variance	31.9801	9.18322	54.7769	91.2693
IND	India	South-East Asia	Lower middle income	2020	ICEH - DHS	vdpt	DTP3 immunization coverage among one-year-olds (%)	Subnational region	Between-group variance	21.6211	17.629	25.6132	87.3963
IDN	Indonesia	South-East Asia	Upper middle income	2017	ICEH - DHS	vdpt	DTP3 immunization coverage among one-year-olds (%)	Subnational region	Between-group variance	119.109	79.1691	159.049	76.8159
IRQ	Iraq	Eastern Mediterranean	Upper middle income	2018	ICEH - MICS	vdpt	DTP3 immunization coverage among one-year-olds (%)	Subnational region	Between-group variance	246.63	170.217	323.043	68.724
JOR	Jordan	Eastern Mediterranean	Lower middle income	2017	ICEH - DHS	vdpt	DTP3 immunization coverage among one-year-olds (%)	Subnational region	Between-group variance	13.3818	1.58305	25.1805	90.0226
KAZ	Kazakhstan	European	Upper middle income	2015	ICEH - MICS	vdpt	DTP3 immunization coverage among one-year-olds (%)	Subnational region	Between-group variance	55.6357	14.0998	97.1715	91.4163
KEN	Kenya	African	Lower middle income	2022	ICEH - DHS	vdpt	DTP3 immunization coverage among one-year-olds (%)	Subnational region	Between-group variance	98.6099	71.0765	126.143	89.8587
KIR	Kiribati	Western Pacific	Lower middle income	2019	ICEH - MICS	vdpt	DTP3 immunization coverage among one-year-olds (%)	Subnational region	Between-group variance	66.2493	-13.5804	146.079	47.1025
KGZ	Kyrgyzstan	European	Lower middle income	2018	ICEH - MICS	vdpt	DTP3 immunization coverage among one-year-olds (%)	Subnational region	Between-group variance	119.056	37.6407	200.471	85.5008
LAO	Lao People's Democratic Republic	Western Pacific	Lower middle income	2017	ICEH - MICS	vdpt	DTP3 immunization coverage among one-year-olds (%)	Subnational region	Between-group variance	240.88	163.879	317.882	58.2388
LSO	Lesotho	African	Lower middle income	2018	ICEH - MICS	vdpt	DTP3 immunization coverage among one-year-olds (%)	Subnational region	Between-group variance	5.79206	-15.3635	26.9476	83.2334
LBR	Liberia	African	Low income	2019	ICEH - DHS	vdpt	DTP3 immunization coverage among one-year-olds (%)	Subnational region	Between-group variance	19.7851	-18.8877	58.4578	69.2414
MDG	Madagascar	African	Low income	2021	ICEH - DHS	vdpt	DTP3 immunization coverage among one-year-olds (%)	Subnational region	Between-group variance	325.858	232.912	418.805	68.464
MWI	Malawi	African	Low income	2020	ICEH - MICS	vdpt	DTP3 immunization coverage among one-year-olds (%)	Subnational region	Between-group variance	3.05361	-0.292747	6.39996	90.2867
MDV	Maldives	South-East Asia	Upper middle income	2016	ICEH - DHS	vdpt	DTP3 immunization coverage among one-year-olds (%)	Subnational region	Between-group variance	7.29861	-19.9734	34.5706	85.8887
MLI	Mali	African	Low income	2018	ICEH - DHS	vdpt	DTP3 immunization coverage among one-year-olds (%)	Subnational region	Between-group variance	65.2024	20.0913	110.314	70.981
MRT	Mauritania	African	Lower middle income	2019	ICEH - DHS	vdpt	DTP3 immunization coverage among one-year-olds (%)	Subnational region	Between-group variance	173.888	82.4259	265.35	73.3871
MEX	Mexico	Americas	Upper middle income	2019	ICEH - NSS	vdpt	DTP3 immunization coverage among one-year-olds (%)	Subnational region	Between-group variance	29.8973	0.0464678	59.7481	73.7873
MNG	Mongolia	Western Pacific	Upper middle income	2018	ICEH - MICS	vdpt	DTP3 immunization coverage among one-year-olds (%)	Subnational region	Between-group variance	7.14532	-6.04781	20.3385	90.8722
MNE	Montenegro	European	Upper middle income	2013	ICEH - MICS	vdpt	DTP3 immunization coverage among one-year-olds (%)	Subnational region	Between-group variance	15.9249	-27.6963	59.5462	89.0276
MOZ	Mozambique	African	Low income	2015	ICEH - AIS	vdpt	DTP3 immunization coverage among one-year-olds (%)	Subnational region	Between-group variance	92.3399	16.3846	168.295	82.0596
MMR	Myanmar	South-East Asia	Lower middle income	2016	ICEH - DHS	vdpt	DTP3 immunization coverage among one-year-olds (%)	Subnational region	Between-group variance	213.232	77.867	348.597	62.6651
NAM	Namibia	African	Upper middle income	2013	ICEH - DHS	vdpt	DTP3 immunization coverage among one-year-olds (%)	Subnational region	Between-group variance	97.8285	8.98238	186.675	83.7852
NPL	Nepal	South-East Asia	Lower middle income	2022	ICEH - DHS	vdpt	DTP3 immunization coverage among one-year-olds (%)	Subnational region	Between-group variance	21.1677	-4.56573	46.9011	90.0356
NER	Niger	African	Low income	2021	ICEH - DHS	vdpt	DTP3 immunization coverage among one-year-olds (%)	Subnational region	Between-group variance	157.651	50.3045	264.997	64.4625
NGA	Nigeria	African	Lower middle income	2021	ICEH - MICS	vdpt	DTP3 immunization coverage among one-year-olds (%)	Subnational region	Between-group variance	396.06	331.214	460.905	56.5854
MKD	North Macedonia	European	Upper middle income	2019	ICEH - MICS	vdpt	DTP3 immunization coverage among one-year-olds (%)	Subnational region	Between-group variance	123.627	-31.5705	278.824	82.6794
PNG	Papua New Guinea	Western Pacific	Lower middle income	2017	ICEH - DHS	vdpt	DTP3 immunization coverage among one-year-olds (%)	Subnational region	Between-group variance	87.6631	21.9003	153.426	42.3842
PRY	Paraguay	Americas	Upper middle income	2016	ICEH - MICS	vdpt	DTP3 immunization coverage among one-year-olds (%)	Subnational region	Between-group variance	19.3266	-2.67811	41.3313	88.2285
PER	Peru	Americas	Upper middle income	2022	ICEH - DHS	vdpt	DTP3 immunization coverage among one-year-olds (%)	Subnational region	Between-group variance	30.7992	13.6882	47.9102	86.0438
PHL	Philippines	Western Pacific	Lower middle income	2022	ICEH - DHS	vdpt	DTP3 immunization coverage among one-year-olds (%)	Subnational region	Between-group variance	309.322	235.549	383.094	79.0978
RWA	Rwanda	African	Low income	2019	ICEH - DHS	vdpt	DTP3 immunization coverage among one-year-olds (%)	Subnational region	Between-group variance	0.145698	-0.459373	0.750769	98.951
WSM	Samoa	Western Pacific	Lower middle income	2020	ICEH - DHS/MICS	vdpt	DTP3 immunization coverage among one-year-olds (%)	Subnational region	Between-group variance	193.112	55.2589	330.965	39.0182
STP	Sao Tome and Principe	African	Lower middle income	2019	ICEH - MICS	vdpt	DTP3 immunization coverage among one-year-olds (%)	Subnational region	Between-group variance	0.945188	-7.94279	9.83317	94.233
SEN	Senegal	African	Lower middle income	2019	ICEH - DHS	vdpt	DTP3 immunization coverage among one-year-olds (%)	Subnational region	Between-group variance	31.755	-1.37486	64.8849	92.4321
SRB	Serbia	European	Upper middle income	2019	ICEH - MICS	vdpt	DTP3 immunization coverage among one-year-olds (%)	Subnational region	Between-group variance	32.1928	-15.5234	79.909	89.7669
SLE	Sierra Leone	African	Low income	2019	ICEH - DHS	vdpt	DTP3 immunization coverage among one-year-olds (%)	Subnational region	Between-group variance	8.57426	-6.7858	23.9343	78.9928
ZAF	South Africa	African	Upper middle income	2016	ICEH - DHS	vdpt	DTP3 immunization coverage among one-year-olds (%)	Subnational region	Between-group variance	67.6526	-20.438	155.743	66.597
SDN	Sudan	Eastern Mediterranean	Low income	2014	ICEH - MICS	vdpt	DTP3 immunization coverage among one-year-olds (%)	Subnational region	Between-group variance	307.838	208.619	407.057	72.7191
SUR	Suriname	Americas	Upper middle income	2018	ICEH - MICS	vdpt	DTP3 immunization coverage among one-year-olds (%)	Subnational region	Between-group variance	134.854	39.6596	230.049	68.0874
TJK	Tajikistan	European	Lower middle income	2017	ICEH - DHS	vdpt	DTP3 immunization coverage among one-year-olds (%)	Subnational region	Between-group variance	80.6273	42.1363	119.118	87.0885
THA	Thailand	South-East Asia	Upper middle income	2022	ICEH - MICS	vdpt	DTP3 immunization coverage among one-year-olds (%)	Subnational region	Between-group variance	54.2407	7.38245	101.099	88.6904
TLS	Timor-Leste	South-East Asia	Lower middle income	2016	ICEH - DHS	vdpt	DTP3 immunization coverage among one-year-olds (%)	Subnational region	Between-group variance	99.3452	25.3148	173.376	61.853
TGO	Togo	African	Low income	2017	ICEH - MICS	vdpt	DTP3 immunization coverage among one-year-olds (%)	Subnational region	Between-group variance	40.301	-31.2563	111.858	78.2682
TUN	Tunisia	Eastern Mediterranean	Lower middle income	2018	ICEH - MICS	vdpt	DTP3 immunization coverage among one-year-olds (%)	Subnational region	Between-group variance	125.086	24.3836	225.788	81.0523
TKM	Turkmenistan	European	Upper middle income	2015	ICEH - MICS	vdpt	DTP3 immunization coverage among one-year-olds (%)	Subnational region	Between-group variance	8.196	-3.79863	20.1906	98.5222
TUR	Türkiye	European	Upper middle income	2018	ICEH - DHS	vdpt	DTP3 immunization coverage among one-year-olds (%)	Subnational region	Between-group variance	44.6585	-18.4416	107.759	78.8117
UGA	Uganda	African	Low income	2016	ICEH - DHS	vdpt	DTP3 immunization coverage among one-year-olds (%)	Subnational region	Between-group variance	30.7797	9.65245	51.9069	79.2893
TZA	United Republic of Tanzania	African	Lower middle income	2022	ICEH - DHS	vdpt	DTP3 immunization coverage among one-year-olds (%)	Subnational region	Between-group variance	67.0937	29.2515	104.936	90.2059
UZB	Uzbekistan	European	Lower middle income	2021	ICEH - MICS	vdpt	DTP3 immunization coverage among one-year-olds (%)	Subnational region	Between-group variance	22.1816	1.22099	43.1421	95.7647
VNM	Viet Nam	Western Pacific	Lower middle income	2020	ICEH - MICS	vdpt	DTP3 immunization coverage among one-year-olds (%)	Subnational region	Between-group variance	20.3098	-9.81626	50.436	91.295
YEM	Yemen	Eastern Mediterranean	Low income	2013	ICEH - DHS	vdpt	DTP3 immunization coverage among one-year-olds (%)	Subnational region	Between-group variance	240.955	172.385	309.525	59.8389
ZMB	Zambia	African	Lower middle income	2018	ICEH - DHS	vdpt	DTP3 immunization coverage among one-year-olds (%)	Subnational region	Between-group variance	12.4456	-5.27876	30.1699	92.1204
ZWE	Zimbabwe	African	Lower middle income	2019	ICEH - MICS	vdpt	DTP3 immunization coverage among one-year-olds (%)	Subnational region	Between-group variance	17.4053	0.31254	34.498	90.7397
AFG	Afghanistan	Eastern Mediterranean	Low income	2022	ICEH - MICS	vzdpt	One-year-old children who did not receive any doses of the DTP vaccine (%)	Subnational region	Between-group variance	373.448	289.649	457.247	35.7049
ALB	Albania	European	Upper middle income	2017	ICEH - DHS	vzdpt	One-year-old children who did not receive any doses of the DTP vaccine (%)	Subnational region	Between-group variance	2.03016	-4.20982	8.27013	0.457472
DZA	Algeria	African	Upper middle income	2019	ICEH - MICS	vzdpt	One-year-old children who did not receive any doses of the DTP vaccine (%)	Subnational region	Between-group variance	11.5178	2.91536	20.1201	4.50654
AGO	Angola	African	Lower middle income	2015	ICEH - DHS	vzdpt	One-year-old children who did not receive any doses of the DTP vaccine (%)	Subnational region	Between-group variance	278.294	189.446	367.143	31.237
BGD	Bangladesh	South-East Asia	Lower middle income	2017	ICEH - DHS	vzdpt	One-year-old children who did not receive any doses of the DTP vaccine (%)	Subnational region	Between-group variance	1.37923	-0.585927	3.34438	1.51363
BLZ	Belize	Americas	Upper middle income	2016	ICEH - MICS	vzdpt	One-year-old children who did not receive any doses of the DTP vaccine (%)	Subnational region	Between-group variance	16.3571	-12.2009	44.9151	7.07711
BEN	Benin	African	Lower middle income	2017	ICEH - DHS	vzdpt	One-year-old children who did not receive any doses of the DTP vaccine (%)	Subnational region	Between-group variance	91.7186	50.7955	132.642	15.752
BFA	Burkina Faso	African	Low income	2021	ICEH - DHS	vzdpt	One-year-old children who did not receive any doses of the DTP vaccine (%)	Subnational region	Between-group variance	8.35288	-3.234	19.9398	5.10236
BDI	Burundi	African	Low income	2016	ICEH - DHS	vzdpt	One-year-old children who did not receive any doses of the DTP vaccine (%)	Subnational region	Between-group variance	0.824054	-0.255616	1.90372	0.787543
KHM	Cambodia	Western Pacific	Lower middle income	2021	ICEH - DHS	vzdpt	One-year-old children who did not receive any doses of the DTP vaccine (%)	Subnational region	Between-group variance	77.1574	34.7564	119.558	7.65527
CMR	Cameroon	African	Lower middle income	2018	ICEH - DHS	vzdpt	One-year-old children who did not receive any doses of the DTP vaccine (%)	Subnational region	Between-group variance	49.8727	9.26419	90.4812	16.7031
CAF	Central African Republic	African	Low income	2019	ICEH - MICS	vzdpt	One-year-old children who did not receive any doses of the DTP vaccine (%)	Subnational region	Between-group variance	251.107	171.343	330.87	44.9879
TCD	Chad	African	Low income	2014	ICEH - DHS	vzdpt	One-year-old children who did not receive any doses of the DTP vaccine (%)	Subnational region	Between-group variance	434.993	348.628	521.358	41.7154
COG	Congo	African	Lower middle income	2014	ICEH - MICS	vzdpt	One-year-old children who did not receive any doses of the DTP vaccine (%)	Subnational region	Between-group variance	102.823	60.9927	144.653	13.9952
CRI	Costa Rica	Americas	Upper middle income	2018	ICEH - MICS	vzdpt	One-year-old children who did not receive any doses of the DTP vaccine (%)	Subnational region	Between-group variance	17.0424	-19.6973	53.7821	2.31412
CUB	Cuba	Americas	Upper middle income	2019	ICEH - MICS	vzdpt	One-year-old children who did not receive any doses of the DTP vaccine (%)	Subnational region	Between-group variance	7.85445	-16.6688	32.3777	2.58116
CIV	Côte d'Ivoire	African	Lower middle income	2021	ICEH - DHS	vzdpt	One-year-old children who did not receive any doses of the DTP vaccine (%)	Subnational region	Between-group variance	139.033	57.0437	221.023	30.0413
COD	Democratic Republic of the Congo	African	Low income	2017	ICEH - MICS	vzdpt	One-year-old children who did not receive any doses of the DTP vaccine (%)	Subnational region	Between-group variance	335.406	220.792	450.02	34.0505
DOM	Dominican Republic	Americas	Upper middle income	2019	ICEH - MICS	vzdpt	One-year-old children who did not receive any doses of the DTP vaccine (%)	Subnational region	Between-group variance	22.3862	5.72434	39.0481	8.07133
ECU	Ecuador	Americas	Upper middle income	2018	ICEH - NSS	vzdpt	One-year-old children who did not receive any doses of the DTP vaccine (%)	Subnational region	Between-group variance	2.50357	-0.878498	5.88563	5.38063
EGY	Egypt	Eastern Mediterranean	Lower middle income	2014	ICEH - DHS	vzdpt	One-year-old children who did not receive any doses of the DTP vaccine (%)	Subnational region	Between-group variance	0.201612	-0.208782	0.612006	0.595848
SLV	El Salvador	Americas	Upper middle income	2014	ICEH - MICS	vzdpt	One-year-old children who did not receive any doses of the DTP vaccine (%)	Subnational region	Between-group variance	0.318963	-1.36648	2.0044	1.08781
SWZ	Eswatini	African	Lower middle income	2014	ICEH - MICS	vzdpt	One-year-old children who did not receive any doses of the DTP vaccine (%)	Subnational region	Between-group variance	1.38211	-3.25884	6.02307	3.40436
ETH	Ethiopia	African	Low income	2019	ICEH - DHS	vzdpt	One-year-old children who did not receive any doses of the DTP vaccine (%)	Subnational region	Between-group variance	134.377	64.2583	204.495	23.6966
FJI	Fiji	Western Pacific	Upper middle income	2021	ICEH - MICS	vzdpt	One-year-old children who did not receive any doses of the DTP vaccine (%)	Subnational region	Between-group variance	1.66498	-4.0913	7.42126	3.33201
GAB	Gabon	African	Upper middle income	2019	ICEH - DHS	vzdpt	One-year-old children who did not receive any doses of the DTP vaccine (%)	Subnational region	Between-group variance	18.6314	-7.69411	44.9569	16.3769
GMB	Gambia	African	Low income	2019	ICEH - DHS	vzdpt	One-year-old children who did not receive any doses of the DTP vaccine (%)	Subnational region	Between-group variance	2.63747	-2.87674	8.15168	1.65251
GHA	Ghana	African	Lower middle income	2017	ICEH - MICS	vzdpt	One-year-old children who did not receive any doses of the DTP vaccine (%)	Subnational region	Between-group variance	2.31179	-3.17928	7.80286	4.02736
GTM	Guatemala	Americas	Upper middle income	2015	ICEH - DHS	vzdpt	One-year-old children who did not receive any doses of the DTP vaccine (%)	Subnational region	Between-group variance	0.784801	-0.613629	2.18323	2.46997
GIN	Guinea	African	Lower middle income	2018	ICEH - DHS	vzdpt	One-year-old children who did not receive any doses of the DTP vaccine (%)	Subnational region	Between-group variance	125.959	44.7421	207.176	37.6909
GNB	Guinea-Bissau	African	Low income	2019	ICEH - MICS	vzdpt	One-year-old children who did not receive any doses of the DTP vaccine (%)	Subnational region	Between-group variance	24.8608	8.45258	41.269	7.03253
HTI	Haiti	Americas	Lower middle income	2016	ICEH - DHS	vzdpt	One-year-old children who did not receive any doses of the DTP vaccine (%)	Subnational region	Between-group variance	22.1836	-20.8295	65.1966	16.4572
HND	Honduras	Americas	Lower middle income	2019	ICEH - MICS	vzdpt	One-year-old children who did not receive any doses of the DTP vaccine (%)	Subnational region	Between-group variance	8.01031	-0.693596	16.7142	3.46966
IND	India	South-East Asia	Lower middle income	2020	ICEH - DHS	vzdpt	One-year-old children who did not receive any doses of the DTP vaccine (%)	Subnational region	Between-group variance	5.43319	3.9366	6.92977	6.35993
IDN	Indonesia	South-East Asia	Upper middle income	2017	ICEH - DHS	vzdpt	One-year-old children who did not receive any doses of the DTP vaccine (%)	Subnational region	Between-group variance	69.9744	40.1106	99.8382	11.1389
IRQ	Iraq	Eastern Mediterranean	Upper middle income	2018	ICEH - MICS	vzdpt	One-year-old children who did not receive any doses of the DTP vaccine (%)	Subnational region	Between-group variance	55.947	30.0434	81.8506	13.3119
JOR	Jordan	Eastern Mediterranean	Lower middle income	2017	ICEH - DHS	vzdpt	One-year-old children who did not receive any doses of the DTP vaccine (%)	Subnational region	Between-group variance	13.8524	2.13332	25.5714	7.42212
KAZ	Kazakhstan	European	Upper middle income	2015	ICEH - MICS	vzdpt	One-year-old children who did not receive any doses of the DTP vaccine (%)	Subnational region	Between-group variance	13.5736	-3.40458	30.5517	4.38987
KEN	Kenya	African	Lower middle income	2022	ICEH - DHS	vzdpt	One-year-old children who did not receive any doses of the DTP vaccine (%)	Subnational region	Between-group variance	34.0882	21.7011	46.4753	2.899
KIR	Kiribati	Western Pacific	Lower middle income	2019	ICEH - MICS	vzdpt	One-year-old children who did not receive any doses of the DTP vaccine (%)	Subnational region	Between-group variance	57.3356	-28.49	143.161	40.1399
KGZ	Kyrgyzstan	European	Lower middle income	2018	ICEH - MICS	vzdpt	One-year-old children who did not receive any doses of the DTP vaccine (%)	Subnational region	Between-group variance	64.2385	6.85718	121.62	9.35604
LAO	Lao People's Democratic Republic	Western Pacific	Lower middle income	2017	ICEH - MICS	vzdpt	One-year-old children who did not receive any doses of the DTP vaccine (%)	Subnational region	Between-group variance	178.052	117.44	238.663	27.1421
LSO	Lesotho	African	Lower middle income	2018	ICEH - MICS	vzdpt	One-year-old children who did not receive any doses of the DTP vaccine (%)	Subnational region	Between-group variance	6.50962	-8.38549	21.4047	8.46336
LBR	Liberia	African	Low income	2019	ICEH - DHS	vzdpt	One-year-old children who did not receive any doses of the DTP vaccine (%)	Subnational region	Between-group variance	1.27805	-7.07953	9.63562	8.55016
MDG	Madagascar	African	Low income	2021	ICEH - DHS	vzdpt	One-year-old children who did not receive any doses of the DTP vaccine (%)	Subnational region	Between-group variance	208.239	135.322	281.156	21.7483
MWI	Malawi	African	Low income	2020	ICEH - MICS	vzdpt	One-year-old children who did not receive any doses of the DTP vaccine (%)	Subnational region	Between-group variance	1.4394	-0.37846	3.25727	4.57261
MDV	Maldives	South-East Asia	Upper middle income	2016	ICEH - DHS	vzdpt	One-year-old children who did not receive any doses of the DTP vaccine (%)	Subnational region	Between-group variance	19.2554	-4.74351	43.2544	9.22361
MLI	Mali	African	Low income	2018	ICEH - DHS	vzdpt	One-year-old children who did not receive any doses of the DTP vaccine (%)	Subnational region	Between-group variance	58.4981	19.6301	97.366	17.9427
MRT	Mauritania	African	Lower middle income	2019	ICEH - DHS	vzdpt	One-year-old children who did not receive any doses of the DTP vaccine (%)	Subnational region	Between-group variance	44.807	3.99138	85.6227	12.1634
MEX	Mexico	Americas	Upper middle income	2019	ICEH - NSS	vzdpt	One-year-old children who did not receive any doses of the DTP vaccine (%)	Subnational region	Between-group variance	9.895	0.421814	19.3682	7.25907
MNG	Mongolia	Western Pacific	Upper middle income	2018	ICEH - MICS	vzdpt	One-year-old children who did not receive any doses of the DTP vaccine (%)	Subnational region	Between-group variance	1.31646	-2.33381	4.96673	2.96182
MNE	Montenegro	European	Upper middle income	2013	ICEH - MICS	vzdpt	One-year-old children who did not receive any doses of the DTP vaccine (%)	Subnational region	Between-group variance	11.2199	-10.6729	33.1126	5.5552
MOZ	Mozambique	African	Low income	2015	ICEH - AIS	vzdpt	One-year-old children who did not receive any doses of the DTP vaccine (%)	Subnational region	Between-group variance	55.2701	2.70057	107.84	9.99848
MMR	Myanmar	South-East Asia	Lower middle income	2016	ICEH - DHS	vzdpt	One-year-old children who did not receive any doses of the DTP vaccine (%)	Subnational region	Between-group variance	68.3734	-3.52987	140.277	13.1389
NAM	Namibia	African	Upper middle income	2013	ICEH - DHS	vzdpt	One-year-old children who did not receive any doses of the DTP vaccine (%)	Subnational region	Between-group variance	58.8441	3.20064	114.488	7.3252
NPL	Nepal	South-East Asia	Lower middle income	2022	ICEH - DHS	vzdpt	One-year-old children who did not receive any doses of the DTP vaccine (%)	Subnational region	Between-group variance	5.6684	-4.71766	16.0545	5.31301
NER	Niger	African	Low income	2021	ICEH - DHS	vzdpt	One-year-old children who did not receive any doses of the DTP vaccine (%)	Subnational region	Between-group variance	89.1293	21.6188	156.64	19.3911
NGA	Nigeria	African	Lower middle income	2021	ICEH - MICS	vzdpt	One-year-old children who did not receive any doses of the DTP vaccine (%)	Subnational region	Between-group variance	299.964	233.568	366.36	29.681
MKD	North Macedonia	European	Upper middle income	2019	ICEH - MICS	vzdpt	One-year-old children who did not receive any doses of the DTP vaccine (%)	Subnational region	Between-group variance	19.8309	-18.2016	57.8634	4.1236
PNG	Papua New Guinea	Western Pacific	Lower middle income	2017	ICEH - DHS	vzdpt	One-year-old children who did not receive any doses of the DTP vaccine (%)	Subnational region	Between-group variance	105.462	30.3541	180.569	36.1098
PRY	Paraguay	Americas	Upper middle income	2016	ICEH - MICS	vzdpt	One-year-old children who did not receive any doses of the DTP vaccine (%)	Subnational region	Between-group variance	12.0796	-3.84333	28.0025	5.20723
PER	Peru	Americas	Upper middle income	2022	ICEH - DHS	vzdpt	One-year-old children who did not receive any doses of the DTP vaccine (%)	Subnational region	Between-group variance	11.3759	2.81624	19.9355	5.87965
PHL	Philippines	Western Pacific	Lower middle income	2022	ICEH - DHS	vzdpt	One-year-old children who did not receive any doses of the DTP vaccine (%)	Subnational region	Between-group variance	238.246	171.15	305.341	13.3358
RWA	Rwanda	African	Low income	2019	ICEH - DHS	vzdpt	One-year-old children who did not receive any doses of the DTP vaccine (%)	Subnational region	Between-group variance	0.0955947	-0.222298	0.413487	0.392929
WSM	Samoa	Western Pacific	Lower middle income	2020	ICEH - DHS/MICS	vzdpt	One-year-old children who did not receive any doses of the DTP vaccine (%)	Subnational region	Between-group variance	73.8225	-3.52345	151.168	29.5171
STP	Sao Tome and Principe	African	Lower middle income	2019	ICEH - MICS	vzdpt	One-year-old children who did not receive any doses of the DTP vaccine (%)	Subnational region	Between-group variance	3.19374	-4.43446	10.8219	2.28831
SEN	Senegal	African	Lower middle income	2019	ICEH - DHS	vzdpt	One-year-old children who did not receive any doses of the DTP vaccine (%)	Subnational region	Between-group variance	9.45334	-5.58014	24.4868	3.81715
SRB	Serbia	European	Upper middle income	2019	ICEH - MICS	vzdpt	One-year-old children who did not receive any doses of the DTP vaccine (%)	Subnational region	Between-group variance	15.9261	-9.02787	40.88	3.53953
SLE	Sierra Leone	African	Low income	2019	ICEH - DHS	vzdpt	One-year-old children who did not receive any doses of the DTP vaccine (%)	Subnational region	Between-group variance	1.33976	-2.65734	5.33686	5.35996
ZAF	South Africa	African	Upper middle income	2016	ICEH - DHS	vzdpt	One-year-old children who did not receive any doses of the DTP vaccine (%)	Subnational region	Between-group variance	23.3284	-3.69991	50.3567	8.84446
SDN	Sudan	Eastern Mediterranean	Low income	2014	ICEH - MICS	vzdpt	One-year-old children who did not receive any doses of the DTP vaccine (%)	Subnational region	Between-group variance	137.186	61.3239	213.048	16.7832
SUR	Suriname	Americas	Upper middle income	2018	ICEH - MICS	vzdpt	One-year-old children who did not receive any doses of the DTP vaccine (%)	Subnational region	Between-group variance	42.2283	-11.3238	95.7804	19.7311
TJK	Tajikistan	European	Lower middle income	2017	ICEH - DHS	vzdpt	One-year-old children who did not receive any doses of the DTP vaccine (%)	Subnational region	Between-group variance	30.1414	11.5645	48.7183	7.60356
THA	Thailand	South-East Asia	Upper middle income	2022	ICEH - MICS	vzdpt	One-year-old children who did not receive any doses of the DTP vaccine (%)	Subnational region	Between-group variance	6.07268	-2.17456	14.3199	3.60564
TLS	Timor-Leste	South-East Asia	Lower middle income	2016	ICEH - DHS	vzdpt	One-year-old children who did not receive any doses of the DTP vaccine (%)	Subnational region	Between-group variance	92.4928	29.0331	155.953	21.5987
TGO	Togo	African	Low income	2017	ICEH - MICS	vzdpt	One-year-old children who did not receive any doses of the DTP vaccine (%)	Subnational region	Between-group variance	4.7479	-13.1801	22.6759	9.15326
TUN	Tunisia	Eastern Mediterranean	Lower middle income	2018	ICEH - MICS	vzdpt	One-year-old children who did not receive any doses of the DTP vaccine (%)	Subnational region	Between-group variance	4.66422	-5.34824	14.6767	4.60461
TKM	Turkmenistan	European	Upper middle income	2015	ICEH - MICS	vzdpt	One-year-old children who did not receive any doses of the DTP vaccine (%)	Subnational region	Between-group variance	0.935361	-1.04153	2.91226	0.658593
TUR	Türkiye	European	Upper middle income	2018	ICEH - DHS	vzdpt	One-year-old children who did not receive any doses of the DTP vaccine (%)	Subnational region	Between-group variance	8.94647	-7.90349	25.7964	6.9553
UGA	Uganda	African	Low income	2016	ICEH - DHS	vzdpt	One-year-old children who did not receive any doses of the DTP vaccine (%)	Subnational region	Between-group variance	6.62828	-0.420526	13.6771	5.09316
TZA	United Republic of Tanzania	African	Lower middle income	2022	ICEH - DHS	vzdpt	One-year-old children who did not receive any doses of the DTP vaccine (%)	Subnational region	Between-group variance	26.5477	8.85709	44.2384	5.40203
UZB	Uzbekistan	European	Lower middle income	2021	ICEH - MICS	vzdpt	One-year-old children who did not receive any doses of the DTP vaccine (%)	Subnational region	Between-group variance	1.74938	-1.91226	5.41101	1.44542
VNM	Viet Nam	Western Pacific	Lower middle income	2020	ICEH - MICS	vzdpt	One-year-old children who did not receive any doses of the DTP vaccine (%)	Subnational region	Between-group variance	7.09056	-2.10925	16.2904	4.87097
YEM	Yemen	Eastern Mediterranean	Low income	2013	ICEH - DHS	vzdpt	One-year-old children who did not receive any doses of the DTP vaccine (%)	Subnational region	Between-group variance	161.269	115.786	206.752	23.4281
ZMB	Zambia	African	Lower middle income	2018	ICEH - DHS	vzdpt	One-year-old children who did not receive any doses of the DTP vaccine (%)	Subnational region	Between-group variance	1.62735	-1.74314	4.99784	2.09659
ZWE	Zimbabwe	African	Lower middle income	2019	ICEH - MICS	vzdpt	One-year-old children who did not receive any doses of the DTP vaccine (%)	Subnational region	Between-group variance	19.5478	0.72515	38.3704	5.49828
AFG	Afghanistan	Eastern Mediterranean	Low income	2022	ICEH - MICS	vdpt	DTP3 immunization coverage among one-year-olds (%)	Subnational region	Coefficient of variation	39.7111	37.5989	44.5233	51.3442
ALB	Albania	European	Upper middle income	2017	ICEH - DHS	vdpt	DTP3 immunization coverage among one-year-olds (%)	Subnational region	Coefficient of variation	1.95724	1.4472	4.65396	97.7766
DZA	Algeria	African	Upper middle income	2019	ICEH - MICS	vdpt	DTP3 immunization coverage among one-year-olds (%)	Subnational region	Coefficient of variation	15.9439	13.3727	19.4863	62.0808
AGO	Angola	African	Lower middle income	2015	ICEH - DHS	vdpt	DTP3 immunization coverage among one-year-olds (%)	Subnational region	Coefficient of variation	33.2336	28.5733	44.2961	40.6141
BGD	Bangladesh	South-East Asia	Lower middle income	2017	ICEH - DHS	vdpt	DTP3 immunization coverage among one-year-olds (%)	Subnational region	Coefficient of variation	2.20596	1.53391	3.44977	95.9125
BLZ	Belize	Americas	Upper middle income	2016	ICEH - MICS	vdpt	DTP3 immunization coverage among one-year-olds (%)	Subnational region	Coefficient of variation	4.92361	3.84077	13.1668	83.0241
BEN	Benin	African	Lower middle income	2017	ICEH - DHS	vdpt	DTP3 immunization coverage among one-year-olds (%)	Subnational region	Coefficient of variation	17.4262	15.1165	21.1472	73.1937
BOL	Bolivia (Plurinational State of)	Americas	Lower middle income	2016	ICEH - NSS	vdpt	DTP3 immunization coverage among one-year-olds (%)	Subnational region	Coefficient of variation	6.26066	3.83128	10.2932	85.4661
BFA	Burkina Faso	African	Low income	2021	ICEH - DHS	vdpt	DTP3 immunization coverage among one-year-olds (%)	Subnational region	Coefficient of variation	5.61704	4.6301	8.12025	88.6397
BDI	Burundi	African	Low income	2016	ICEH - DHS	vdpt	DTP3 immunization coverage among one-year-olds (%)	Subnational region	Coefficient of variation	1.83832	1.41248	2.74912	97.3059
KHM	Cambodia	Western Pacific	Lower middle income	2021	ICEH - DHS	vdpt	DTP3 immunization coverage among one-year-olds (%)	Subnational region	Coefficient of variation	11.5852	10.4845	15.2291	84.0744
CMR	Cameroon	African	Lower middle income	2018	ICEH - DHS	vdpt	DTP3 immunization coverage among one-year-olds (%)	Subnational region	Coefficient of variation	15.89	10.5246	20.6314	72.3578
CAF	Central African Republic	African	Low income	2019	ICEH - MICS	vdpt	DTP3 immunization coverage among one-year-olds (%)	Subnational region	Coefficient of variation	44.438	37.7076	56.165	32.5751
TCD	Chad	African	Low income	2014	ICEH - DHS	vdpt	DTP3 immunization coverage among one-year-olds (%)	Subnational region	Coefficient of variation	47.7447	43.2629	57.082	33.7898
COG	Congo	African	Lower middle income	2014	ICEH - MICS	vdpt	DTP3 immunization coverage among one-year-olds (%)	Subnational region	Coefficient of variation	22.6902	19.1625	26.9018	65.2737
CRI	Costa Rica	Americas	Upper middle income	2018	ICEH - MICS	vdpt	DTP3 immunization coverage among one-year-olds (%)	Subnational region	Coefficient of variation	5.34889	2.57545	11.1145	92.9636
CUB	Cuba	Americas	Upper middle income	2019	ICEH - MICS	vdpt	DTP3 immunization coverage among one-year-olds (%)	Subnational region	Coefficient of variation	3.646	2.81614	8.18873	94.6773
CIV	Côte d'Ivoire	African	Lower middle income	2021	ICEH - DHS	vdpt	DTP3 immunization coverage among one-year-olds (%)	Subnational region	Coefficient of variation	20.3719	15.8204	28.7994	54.5218
COD	Democratic Republic of the Congo	African	Low income	2017	ICEH - MICS	vdpt	DTP3 immunization coverage among one-year-olds (%)	Subnational region	Coefficient of variation	45.9403	42.343	54.9294	45.3916
DOM	Dominican Republic	Americas	Upper middle income	2019	ICEH - MICS	vdpt	DTP3 immunization coverage among one-year-olds (%)	Subnational region	Coefficient of variation	7.44754	5.54582	13.4731	64.3962
ECU	Ecuador	Americas	Upper middle income	2018	ICEH - NSS	vdpt	DTP3 immunization coverage among one-year-olds (%)	Subnational region	Coefficient of variation	1.35718	0.458436	3.2018	91.4083
EGY	Egypt	Eastern Mediterranean	Lower middle income	2014	ICEH - DHS	vdpt	DTP3 immunization coverage among one-year-olds (%)	Subnational region	Coefficient of variation	1.63452	0.602947	2.66001	97.36
SLV	El Salvador	Americas	Upper middle income	2014	ICEH - MICS	vdpt	DTP3 immunization coverage among one-year-olds (%)	Subnational region	Coefficient of variation	2.28883	0.932068	6.3978	93.0976
SWZ	Eswatini	African	Lower middle income	2014	ICEH - MICS	vdpt	DTP3 immunization coverage among one-year-olds (%)	Subnational region	Coefficient of variation	1.65545	0.648887	4.75986	90.8071
ETH	Ethiopia	African	Low income	2019	ICEH - DHS	vdpt	DTP3 immunization coverage among one-year-olds (%)	Subnational region	Coefficient of variation	26.9452	22.2566	36.9661	62.4103
FJI	Fiji	Western Pacific	Upper middle income	2021	ICEH - MICS	vdpt	DTP3 immunization coverage among one-year-olds (%)	Subnational region	Coefficient of variation	1.70811	0.528996	5.20582	95.4355
GAB	Gabon	African	Upper middle income	2019	ICEH - DHS	vdpt	DTP3 immunization coverage among one-year-olds (%)	Subnational region	Coefficient of variation	6.78318	4.97119	14.5083	69.0715
GMB	Gambia	African	Low income	2019	ICEH - DHS	vdpt	DTP3 immunization coverage among one-year-olds (%)	Subnational region	Coefficient of variation	4.07771	2.42801	7.03933	93.6022
GHA	Ghana	African	Lower middle income	2017	ICEH - MICS	vdpt	DTP3 immunization coverage among one-year-olds (%)	Subnational region	Coefficient of variation	5.03956	3.58783	8.76148	89.4688
GTM	Guatemala	Americas	Upper middle income	2015	ICEH - DHS	vdpt	DTP3 immunization coverage among one-year-olds (%)	Subnational region	Coefficient of variation	7.02872	4.5192	10.6435	84.7135
GIN	Guinea	African	Lower middle income	2018	ICEH - DHS	vdpt	DTP3 immunization coverage among one-year-olds (%)	Subnational region	Coefficient of variation	26.896	21.1218	36.7159	40.8209
GNB	Guinea-Bissau	African	Low income	2019	ICEH - MICS	vdpt	DTP3 immunization coverage among one-year-olds (%)	Subnational region	Coefficient of variation	9.41115	7.97485	12.6415	84.3838
HTI	Haiti	Americas	Lower middle income	2016	ICEH - DHS	vdpt	DTP3 immunization coverage among one-year-olds (%)	Subnational region	Coefficient of variation	14.9939	10.9267	25.5087	55.7876
HND	Honduras	Americas	Lower middle income	2019	ICEH - MICS	vdpt	DTP3 immunization coverage among one-year-olds (%)	Subnational region	Coefficient of variation	6.19605	5.12531	9.3227	91.2693
IND	India	South-East Asia	Lower middle income	2020	ICEH - DHS	vdpt	DTP3 immunization coverage among one-year-olds (%)	Subnational region	Coefficient of variation	5.32042	4.8888	6.00583	87.3963
IDN	Indonesia	South-East Asia	Upper middle income	2017	ICEH - DHS	vdpt	DTP3 immunization coverage among one-year-olds (%)	Subnational region	Coefficient of variation	14.2076	12.3144	17.7902	76.8159
IRQ	Iraq	Eastern Mediterranean	Upper middle income	2018	ICEH - MICS	vdpt	DTP3 immunization coverage among one-year-olds (%)	Subnational region	Coefficient of variation	22.8515	20.6394	28.063	68.724
JOR	Jordan	Eastern Mediterranean	Lower middle income	2017	ICEH - DHS	vdpt	DTP3 immunization coverage among one-year-olds (%)	Subnational region	Coefficient of variation	4.06355	3.39621	6.52074	90.0226
KAZ	Kazakhstan	European	Upper middle income	2015	ICEH - MICS	vdpt	DTP3 immunization coverage among one-year-olds (%)	Subnational region	Coefficient of variation	8.1593	5.5558	11.7997	91.4163
KEN	Kenya	African	Lower middle income	2022	ICEH - DHS	vdpt	DTP3 immunization coverage among one-year-olds (%)	Subnational region	Coefficient of variation	11.051	9.90721	13.1145	89.8587
KIR	Kiribati	Western Pacific	Lower middle income	2019	ICEH - MICS	vdpt	DTP3 immunization coverage among one-year-olds (%)	Subnational region	Coefficient of variation	17.2801	9.30404	28.4669	47.1025
KGZ	Kyrgyzstan	European	Lower middle income	2018	ICEH - MICS	vdpt	DTP3 immunization coverage among one-year-olds (%)	Subnational region	Coefficient of variation	12.7616	8.23164	16.804	85.5008
LAO	Lao People's Democratic Republic	Western Pacific	Lower middle income	2017	ICEH - MICS	vdpt	DTP3 immunization coverage among one-year-olds (%)	Subnational region	Coefficient of variation	26.6495	23.1491	33.15	58.2388
LSO	Lesotho	African	Lower middle income	2018	ICEH - MICS	vdpt	DTP3 immunization coverage among one-year-olds (%)	Subnational region	Coefficient of variation	2.89147	1.92518	8.21083	83.2334
LBR	Liberia	African	Low income	2019	ICEH - DHS	vdpt	DTP3 immunization coverage among one-year-olds (%)	Subnational region	Coefficient of variation	6.42396	3.09713	14.0392	69.2414
MDG	Madagascar	African	Low income	2021	ICEH - DHS	vdpt	DTP3 immunization coverage among one-year-olds (%)	Subnational region	Coefficient of variation	26.3665	22.8875	32.8837	68.464
MWI	Malawi	African	Low income	2020	ICEH - MICS	vdpt	DTP3 immunization coverage among one-year-olds (%)	Subnational region	Coefficient of variation	1.93546	1.11834	3.14469	90.2867
MDV	Maldives	South-East Asia	Upper middle income	2016	ICEH - DHS	vdpt	DTP3 immunization coverage among one-year-olds (%)	Subnational region	Coefficient of variation	3.14546	2.43884	8.64107	85.8887
MLI	Mali	African	Low income	2018	ICEH - DHS	vdpt	DTP3 immunization coverage among one-year-olds (%)	Subnational region	Coefficient of variation	11.376	9.69945	17.4067	70.981
MRT	Mauritania	African	Lower middle income	2019	ICEH - DHS	vdpt	DTP3 immunization coverage among one-year-olds (%)	Subnational region	Coefficient of variation	17.9686	13.8218	24.3845	73.3871
MEX	Mexico	Americas	Upper middle income	2019	ICEH - NSS	vdpt	DTP3 immunization coverage among one-year-olds (%)	Subnational region	Coefficient of variation	7.41028	4.55557	11.8157	73.7873
MNG	Mongolia	Western Pacific	Upper middle income	2018	ICEH - MICS	vdpt	DTP3 immunization coverage among one-year-olds (%)	Subnational region	Coefficient of variation	2.94157	1.8516	6.46101	90.8722
MNE	Montenegro	European	Upper middle income	2013	ICEH - MICS	vdpt	DTP3 immunization coverage among one-year-olds (%)	Subnational region	Coefficient of variation	4.48244	1.44409	11.1176	89.0276
MOZ	Mozambique	African	Low income	2015	ICEH - AIS	vdpt	DTP3 immunization coverage among one-year-olds (%)	Subnational region	Coefficient of variation	11.7102	8.74714	16.9851	82.0596
MMR	Myanmar	South-East Asia	Lower middle income	2016	ICEH - DHS	vdpt	DTP3 immunization coverage among one-year-olds (%)	Subnational region	Coefficient of variation	23.3024	19.2952	31.3771	62.6651
NAM	Namibia	African	Upper middle income	2013	ICEH - DHS	vdpt	DTP3 immunization coverage among one-year-olds (%)	Subnational region	Coefficient of variation	11.805	7.63533	17.5462	83.7852
NPL	Nepal	South-East Asia	Lower middle income	2022	ICEH - DHS	vdpt	DTP3 immunization coverage among one-year-olds (%)	Subnational region	Coefficient of variation	5.11002	2.93664	8.21103	90.0356
NER	Niger	African	Low income	2021	ICEH - DHS	vdpt	DTP3 immunization coverage among one-year-olds (%)	Subnational region	Coefficient of variation	19.4779	14.6176	26.1998	64.4625
NGA	Nigeria	African	Lower middle income	2021	ICEH - MICS	vdpt	DTP3 immunization coverage among one-year-olds (%)	Subnational region	Coefficient of variation	35.1703	33.2828	39.915	56.5854
MKD	North Macedonia	European	Upper middle income	2019	ICEH - MICS	vdpt	DTP3 immunization coverage among one-year-olds (%)	Subnational region	Coefficient of variation	13.4305	8.77695	24.3798	82.6794
PNG	Papua New Guinea	Western Pacific	Lower middle income	2017	ICEH - DHS	vdpt	DTP3 immunization coverage among one-year-olds (%)	Subnational region	Coefficient of variation	22.0904	13.9844	31.7713	42.3842
PRY	Paraguay	Americas	Upper middle income	2016	ICEH - MICS	vdpt	DTP3 immunization coverage among one-year-olds (%)	Subnational region	Coefficient of variation	4.98274	3.80158	8.52991	88.2285
PER	Peru	Americas	Upper middle income	2022	ICEH - DHS	vdpt	DTP3 immunization coverage among one-year-olds (%)	Subnational region	Coefficient of variation	6.44986	5.68975	8.93365	86.0438
PHL	Philippines	Western Pacific	Lower middle income	2022	ICEH - DHS	vdpt	DTP3 immunization coverage among one-year-olds (%)	Subnational region	Coefficient of variation	22.2352	20.7125	26.0133	79.0978
RWA	Rwanda	African	Low income	2019	ICEH - DHS	vdpt	DTP3 immunization coverage among one-year-olds (%)	Subnational region	Coefficient of variation	0.385751	0.173601	1.13407	98.951
WSM	Samoa	Western Pacific	Lower middle income	2020	ICEH - DHS/MICS	vdpt	DTP3 immunization coverage among one-year-olds (%)	Subnational region	Coefficient of variation	35.6154	21.844	52.6715	39.0182
STP	Sao Tome and Principe	African	Lower middle income	2019	ICEH - MICS	vdpt	DTP3 immunization coverage among one-year-olds (%)	Subnational region	Coefficient of variation	1.03171	0.859041	5.12652	94.233
SEN	Senegal	African	Lower middle income	2019	ICEH - DHS	vdpt	DTP3 immunization coverage among one-year-olds (%)	Subnational region	Coefficient of variation	6.09654	3.6812	10.5086	92.4321
SRB	Serbia	European	Upper middle income	2019	ICEH - MICS	vdpt	DTP3 immunization coverage among one-year-olds (%)	Subnational region	Coefficient of variation	6.32067	2.71949	11.3625	89.7669
SLE	Sierra Leone	African	Low income	2019	ICEH - DHS	vdpt	DTP3 immunization coverage among one-year-olds (%)	Subnational region	Coefficient of variation	3.7069	2.33441	8.21748	78.9928
ZAF	South Africa	African	Upper middle income	2016	ICEH - DHS	vdpt	DTP3 immunization coverage among one-year-olds (%)	Subnational region	Coefficient of variation	12.3506	7.88115	20.9015	66.597
SDN	Sudan	Eastern Mediterranean	Low income	2014	ICEH - MICS	vdpt	DTP3 immunization coverage among one-year-olds (%)	Subnational region	Coefficient of variation	24.1275	20.2245	29.4956	72.7191
SUR	Suriname	Americas	Upper middle income	2018	ICEH - MICS	vdpt	DTP3 immunization coverage among one-year-olds (%)	Subnational region	Coefficient of variation	17.0684	13.9246	25.7804	68.0874
TJK	Tajikistan	European	Lower middle income	2017	ICEH - DHS	vdpt	DTP3 immunization coverage among one-year-olds (%)	Subnational region	Coefficient of variation	10.3105	7.44807	13.1658	87.0885
THA	Thailand	South-East Asia	Upper middle income	2022	ICEH - MICS	vdpt	DTP3 immunization coverage among one-year-olds (%)	Subnational region	Coefficient of variation	8.30398	5.59103	13.2934	88.6904
TLS	Timor-Leste	South-East Asia	Lower middle income	2016	ICEH - DHS	vdpt	DTP3 immunization coverage among one-year-olds (%)	Subnational region	Coefficient of variation	16.1144	12.4414	24.1492	61.853
TGO	Togo	African	Low income	2017	ICEH - MICS	vdpt	DTP3 immunization coverage among one-year-olds (%)	Subnational region	Coefficient of variation	8.11097	3.88124	16.5981	78.2682
TUN	Tunisia	Eastern Mediterranean	Lower middle income	2018	ICEH - MICS	vdpt	DTP3 immunization coverage among one-year-olds (%)	Subnational region	Coefficient of variation	13.7987	8.57353	20.6051	81.0523
TKM	Turkmenistan	European	Upper middle income	2015	ICEH - MICS	vdpt	DTP3 immunization coverage among one-year-olds (%)	Subnational region	Coefficient of variation	2.90581	1.5398	5.70593	98.5222
TUR	Türkiye	European	Upper middle income	2018	ICEH - DHS	vdpt	DTP3 immunization coverage among one-year-olds (%)	Subnational region	Coefficient of variation	8.47932	5.24457	15.8942	78.8117
UGA	Uganda	African	Low income	2016	ICEH - DHS	vdpt	DTP3 immunization coverage among one-year-olds (%)	Subnational region	Coefficient of variation	6.99709	5.82711	10.5543	79.2893
TZA	United Republic of Tanzania	African	Lower middle income	2022	ICEH - DHS	vdpt	DTP3 immunization coverage among one-year-olds (%)	Subnational region	Coefficient of variation	9.08042	7.85266	12.5055	90.2059
UZB	Uzbekistan	European	Lower middle income	2021	ICEH - MICS	vdpt	DTP3 immunization coverage among one-year-olds (%)	Subnational region	Coefficient of variation	4.91802	3.0215	7.47106	95.7647
VNM	Viet Nam	Western Pacific	Lower middle income	2020	ICEH - MICS	vdpt	DTP3 immunization coverage among one-year-olds (%)	Subnational region	Coefficient of variation	4.93635	2.82812	9.42291	91.295
YEM	Yemen	Eastern Mediterranean	Low income	2013	ICEH - DHS	vdpt	DTP3 immunization coverage among one-year-olds (%)	Subnational region	Coefficient of variation	25.9409	23.2441	31.673	59.8389
ZMB	Zambia	African	Lower middle income	2018	ICEH - DHS	vdpt	DTP3 immunization coverage among one-year-olds (%)	Subnational region	Coefficient of variation	3.82959	2.62951	6.89243	92.1204
ZWE	Zimbabwe	African	Lower middle income	2019	ICEH - MICS	vdpt	DTP3 immunization coverage among one-year-olds (%)	Subnational region	Coefficient of variation	4.59773	3.38767	6.9347	90.7397
AFG	Afghanistan	Eastern Mediterranean	Low income	2022	ICEH - MICS	vzdpt	One-year-old children who did not receive any doses of the DTP vaccine (%)	Subnational region	Coefficient of variation	54.1237	48.1477	63.2548	35.7049
ALB	Albania	European	Upper middle income	2017	ICEH - DHS	vzdpt	One-year-old children who did not receive any doses of the DTP vaccine (%)	Subnational region	Coefficient of variation	311.459	311.459	311.459	0.457472
DZA	Algeria	African	Upper middle income	2019	ICEH - MICS	vzdpt	One-year-old children who did not receive any doses of the DTP vaccine (%)	Subnational region	Coefficient of variation	75.3079	51.6357	110.981	4.50654
AGO	Angola	African	Lower middle income	2015	ICEH - DHS	vzdpt	One-year-old children who did not receive any doses of the DTP vaccine (%)	Subnational region	Coefficient of variation	53.4052	47.3175	62.6725	31.237
BGD	Bangladesh	South-East Asia	Lower middle income	2017	ICEH - DHS	vzdpt	One-year-old children who did not receive any doses of the DTP vaccine (%)	Subnational region	Coefficient of variation	77.5886	55.1816	125.087	1.51363
BLZ	Belize	Americas	Upper middle income	2016	ICEH - MICS	vzdpt	One-year-old children who did not receive any doses of the DTP vaccine (%)	Subnational region	Coefficient of variation	57.1475	49.3188	98.1081	7.07711
BEN	Benin	African	Lower middle income	2017	ICEH - DHS	vzdpt	One-year-old children who did not receive any doses of the DTP vaccine (%)	Subnational region	Coefficient of variation	60.7985	51.3251	75.265	15.752
BFA	Burkina Faso	African	Low income	2021	ICEH - DHS	vzdpt	One-year-old children who did not receive any doses of the DTP vaccine (%)	Subnational region	Coefficient of variation	56.6431	38.5603	93.9201	5.10236
BDI	Burundi	African	Low income	2016	ICEH - DHS	vzdpt	One-year-old children who did not receive any doses of the DTP vaccine (%)	Subnational region	Coefficient of variation	115.267	98.2338	160.818	0.787543
KHM	Cambodia	Western Pacific	Lower middle income	2021	ICEH - DHS	vzdpt	One-year-old children who did not receive any doses of the DTP vaccine (%)	Subnational region	Coefficient of variation	114.744	92.4802	155.816	7.65527
CMR	Cameroon	African	Lower middle income	2018	ICEH - DHS	vzdpt	One-year-old children who did not receive any doses of the DTP vaccine (%)	Subnational region	Coefficient of variation	41.8176	30.4785	57.4759	16.7031
CAF	Central African Republic	African	Low income	2019	ICEH - MICS	vzdpt	One-year-old children who did not receive any doses of the DTP vaccine (%)	Subnational region	Coefficient of variation	35.2236	31.3214	41.6286	44.9879
TCD	Chad	African	Low income	2014	ICEH - DHS	vzdpt	One-year-old children who did not receive any doses of the DTP vaccine (%)	Subnational region	Coefficient of variation	49.9971	48.1577	56.651	41.7154
COG	Congo	African	Lower middle income	2014	ICEH - MICS	vzdpt	One-year-old children who did not receive any doses of the DTP vaccine (%)	Subnational region	Coefficient of variation	72.4546	62.1707	96.4248	13.9952
CRI	Costa Rica	Americas	Upper middle income	2018	ICEH - MICS	vzdpt	One-year-old children who did not receive any doses of the DTP vaccine (%)	Subnational region	Coefficient of variation	178.394	131.443	234.841	2.31412
CUB	Cuba	Americas	Upper middle income	2019	ICEH - MICS	vzdpt	One-year-old children who did not receive any doses of the DTP vaccine (%)	Subnational region	Coefficient of variation	107.679	84.2294	176.43	2.58116
CIV	Côte d'Ivoire	African	Lower middle income	2021	ICEH - DHS	vzdpt	One-year-old children who did not receive any doses of the DTP vaccine (%)	Subnational region	Coefficient of variation	39.2501	32.4254	52.1027	30.0413
COD	Democratic Republic of the Congo	African	Low income	2017	ICEH - MICS	vzdpt	One-year-old children who did not receive any doses of the DTP vaccine (%)	Subnational region	Coefficient of variation	53.785	47.3313	66.9417	34.0505
DOM	Dominican Republic	Americas	Upper middle income	2019	ICEH - MICS	vzdpt	One-year-old children who did not receive any doses of the DTP vaccine (%)	Subnational region	Coefficient of variation	58.6199	38.3134	99.4968	8.07133
ECU	Ecuador	Americas	Upper middle income	2018	ICEH - NSS	vzdpt	One-year-old children who did not receive any doses of the DTP vaccine (%)	Subnational region	Coefficient of variation	29.4067	11.5383	54.3007	5.38063
EGY	Egypt	Eastern Mediterranean	Lower middle income	2014	ICEH - DHS	vzdpt	One-year-old children who did not receive any doses of the DTP vaccine (%)	Subnational region	Coefficient of variation	75.3569	48.5537	114.564	0.595848
SLV	El Salvador	Americas	Upper middle income	2014	ICEH - MICS	vzdpt	One-year-old children who did not receive any doses of the DTP vaccine (%)	Subnational region	Coefficient of variation	51.9178	42.9995	111.396	1.08781
SWZ	Eswatini	African	Lower middle income	2014	ICEH - MICS	vzdpt	One-year-old children who did not receive any doses of the DTP vaccine (%)	Subnational region	Coefficient of variation	34.5332	12.3978	83.5649	3.40436
ETH	Ethiopia	African	Low income	2019	ICEH - DHS	vzdpt	One-year-old children who did not receive any doses of the DTP vaccine (%)	Subnational region	Coefficient of variation	48.9189	40.1181	70.0823	23.6966
FJI	Fiji	Western Pacific	Upper middle income	2021	ICEH - MICS	vzdpt	One-year-old children who did not receive any doses of the DTP vaccine (%)	Subnational region	Coefficient of variation	38.7256	16.0151	103.379	3.33201
GAB	Gabon	African	Upper middle income	2019	ICEH - DHS	vzdpt	One-year-old children who did not receive any doses of the DTP vaccine (%)	Subnational region	Coefficient of variation	26.3566	18.9866	47.447	16.3769
GMB	Gambia	African	Low income	2019	ICEH - DHS	vzdpt	One-year-old children who did not receive any doses of the DTP vaccine (%)	Subnational region	Coefficient of variation	98.2762	57.6192	151.271	1.65251
GHA	Ghana	African	Lower middle income	2017	ICEH - MICS	vzdpt	One-year-old children who did not receive any doses of the DTP vaccine (%)	Subnational region	Coefficient of variation	37.7532	33.9252	80.1792	4.02736
GTM	Guatemala	Americas	Upper middle income	2015	ICEH - DHS	vzdpt	One-year-old children who did not receive any doses of the DTP vaccine (%)	Subnational region	Coefficient of variation	35.8664	29.2143	66.2175	2.46997
GIN	Guinea	African	Lower middle income	2018	ICEH - DHS	vzdpt	One-year-old children who did not receive any doses of the DTP vaccine (%)	Subnational region	Coefficient of variation	29.7769	22.027	42.827	37.6909
GNB	Guinea-Bissau	African	Low income	2019	ICEH - MICS	vzdpt	One-year-old children who did not receive any doses of the DTP vaccine (%)	Subnational region	Coefficient of variation	70.8999	65.1355	100.327	7.03253
HTI	Haiti	Americas	Lower middle income	2016	ICEH - DHS	vzdpt	One-year-old children who did not receive any doses of the DTP vaccine (%)	Subnational region	Coefficient of variation	28.6193	23.0119	60.4152	16.4572
HND	Honduras	Americas	Lower middle income	2019	ICEH - MICS	vzdpt	One-year-old children who did not receive any doses of the DTP vaccine (%)	Subnational region	Coefficient of variation	81.5714	73.6698	117.921	3.46966
IND	India	South-East Asia	Lower middle income	2020	ICEH - DHS	vzdpt	One-year-old children who did not receive any doses of the DTP vaccine (%)	Subnational region	Coefficient of variation	36.6501	33.2826	42.8119	6.35993
IDN	Indonesia	South-East Asia	Upper middle income	2017	ICEH - DHS	vzdpt	One-year-old children who did not receive any doses of the DTP vaccine (%)	Subnational region	Coefficient of variation	75.0981	68.2304	91.9058	11.1389
IRQ	Iraq	Eastern Mediterranean	Upper middle income	2018	ICEH - MICS	vzdpt	One-year-old children who did not receive any doses of the DTP vaccine (%)	Subnational region	Coefficient of variation	56.1886	48.2136	73.8677	13.3119
JOR	Jordan	Eastern Mediterranean	Lower middle income	2017	ICEH - DHS	vzdpt	One-year-old children who did not receive any doses of the DTP vaccine (%)	Subnational region	Coefficient of variation	50.1457	36.8187	81.1308	7.42212
KAZ	Kazakhstan	European	Upper middle income	2015	ICEH - MICS	vzdpt	One-year-old children who did not receive any doses of the DTP vaccine (%)	Subnational region	Coefficient of variation	83.9258	67.401	127.526	4.38987
KEN	Kenya	African	Lower middle income	2022	ICEH - DHS	vzdpt	One-year-old children who did not receive any doses of the DTP vaccine (%)	Subnational region	Coefficient of variation	201.397	161.358	223.385	2.899
KIR	Kiribati	Western Pacific	Lower middle income	2019	ICEH - MICS	vzdpt	One-year-old children who did not receive any doses of the DTP vaccine (%)	Subnational region	Coefficient of variation	18.8641	10.3211	31.6176	40.1399
KGZ	Kyrgyzstan	European	Lower middle income	2018	ICEH - MICS	vzdpt	One-year-old children who did not receive any doses of the DTP vaccine (%)	Subnational region	Coefficient of variation	85.6654	57.4655	131.616	9.35604
LAO	Lao People's Democratic Republic	Western Pacific	Lower middle income	2017	ICEH - MICS	vzdpt	One-year-old children who did not receive any doses of the DTP vaccine (%)	Subnational region	Coefficient of variation	49.1621	43.74	59.457	27.1421
LSO	Lesotho	African	Lower middle income	2018	ICEH - MICS	vzdpt	One-year-old children who did not receive any doses of the DTP vaccine (%)	Subnational region	Coefficient of variation	30.1464	11.1584	71.4914	8.46336
LBR	Liberia	African	Low income	2019	ICEH - DHS	vzdpt	One-year-old children who did not receive any doses of the DTP vaccine (%)	Subnational region	Coefficient of variation	13.2221	10.1924	47.7035	8.55016
MDG	Madagascar	African	Low income	2021	ICEH - DHS	vzdpt	One-year-old children who did not receive any doses of the DTP vaccine (%)	Subnational region	Coefficient of variation	66.3521	59.4097	79.745	21.7483
MWI	Malawi	African	Low income	2020	ICEH - MICS	vzdpt	One-year-old children who did not receive any doses of the DTP vaccine (%)	Subnational region	Coefficient of variation	26.2378	12.7801	45.7763	4.57261
MDV	Maldives	South-East Asia	Upper middle income	2016	ICEH - DHS	vzdpt	One-year-old children who did not receive any doses of the DTP vaccine (%)	Subnational region	Coefficient of variation	47.5746	29.6103	85.6895	9.22361
MLI	Mali	African	Low income	2018	ICEH - DHS	vzdpt	One-year-old children who did not receive any doses of the DTP vaccine (%)	Subnational region	Coefficient of variation	42.6267	33.2413	58.1273	17.9427
MRT	Mauritania	African	Lower middle income	2019	ICEH - DHS	vzdpt	One-year-old children who did not receive any doses of the DTP vaccine (%)	Subnational region	Coefficient of variation	55.0325	43.4163	85.4464	12.1634
MEX	Mexico	Americas	Upper middle income	2019	ICEH - NSS	vzdpt	One-year-old children who did not receive any doses of the DTP vaccine (%)	Subnational region	Coefficient of variation	43.3338	23.0294	66.429	7.25907
MNG	Mongolia	Western Pacific	Upper middle income	2018	ICEH - MICS	vzdpt	One-year-old children who did not receive any doses of the DTP vaccine (%)	Subnational region	Coefficient of variation	38.7388	22.1884	105.014	2.96182
MNE	Montenegro	European	Upper middle income	2013	ICEH - MICS	vzdpt	One-year-old children who did not receive any doses of the DTP vaccine (%)	Subnational region	Coefficient of variation	60.2968	57.6364	95.4083	5.5552
MOZ	Mozambique	African	Low income	2015	ICEH - AIS	vzdpt	One-year-old children who did not receive any doses of the DTP vaccine (%)	Subnational region	Coefficient of variation	74.3551	64.9437	117.616	9.99848
MMR	Myanmar	South-East Asia	Lower middle income	2016	ICEH - DHS	vzdpt	One-year-old children who did not receive any doses of the DTP vaccine (%)	Subnational region	Coefficient of variation	62.934	52.1915	92.3459	13.1389
NAM	Namibia	African	Upper middle income	2013	ICEH - DHS	vzdpt	One-year-old children who did not receive any doses of the DTP vaccine (%)	Subnational region	Coefficient of variation	104.721	73.2392	129.269	7.3252
NPL	Nepal	South-East Asia	Lower middle income	2022	ICEH - DHS	vzdpt	One-year-old children who did not receive any doses of the DTP vaccine (%)	Subnational region	Coefficient of variation	44.8116	26.32	86.8249	5.31301
NER	Niger	African	Low income	2021	ICEH - DHS	vzdpt	One-year-old children who did not receive any doses of the DTP vaccine (%)	Subnational region	Coefficient of variation	48.6864	34.9409	66.9973	19.3911
NGA	Nigeria	African	Lower middle income	2021	ICEH - MICS	vzdpt	One-year-old children who did not receive any doses of the DTP vaccine (%)	Subnational region	Coefficient of variation	58.352	55.0625	67.4871	29.681
MKD	North Macedonia	European	Upper middle income	2019	ICEH - MICS	vzdpt	One-year-old children who did not receive any doses of the DTP vaccine (%)	Subnational region	Coefficient of variation	104.219	77.0381	119.609	4.1236
PNG	Papua New Guinea	Western Pacific	Lower middle income	2017	ICEH - DHS	vzdpt	One-year-old children who did not receive any doses of the DTP vaccine (%)	Subnational region	Coefficient of variation	28.4395	18.8434	39.3859	36.1098
PRY	Paraguay	Americas	Upper middle income	2016	ICEH - MICS	vzdpt	One-year-old children who did not receive any doses of the DTP vaccine (%)	Subnational region	Coefficient of variation	66.7452	37.7313	114.301	5.20723
PER	Peru	Americas	Upper middle income	2022	ICEH - DHS	vzdpt	One-year-old children who did not receive any doses of the DTP vaccine (%)	Subnational region	Coefficient of variation	57.3642	46.3808	84.6371	5.87965
PHL	Philippines	Western Pacific	Lower middle income	2022	ICEH - DHS	vzdpt	One-year-old children who did not receive any doses of the DTP vaccine (%)	Subnational region	Coefficient of variation	115.743	91.9794	141.126	13.3358
RWA	Rwanda	African	Low income	2019	ICEH - DHS	vzdpt	One-year-old children who did not receive any doses of the DTP vaccine (%)	Subnational region	Coefficient of variation	78.6869	54.2924	168.051	0.392929
WSM	Samoa	Western Pacific	Lower middle income	2020	ICEH - DHS/MICS	vzdpt	One-year-old children who did not receive any doses of the DTP vaccine (%)	Subnational region	Coefficient of variation	29.1085	17.9383	45.8882	29.5171
STP	Sao Tome and Principe	African	Lower middle income	2019	ICEH - MICS	vzdpt	One-year-old children who did not receive any doses of the DTP vaccine (%)	Subnational region	Coefficient of variation	78.0972	52.0989	153.383	2.28831
SEN	Senegal	African	Lower middle income	2019	ICEH - DHS	vzdpt	One-year-old children who did not receive any doses of the DTP vaccine (%)	Subnational region	Coefficient of variation	80.5478	61.6911	130.464	3.81715
SRB	Serbia	European	Upper middle income	2019	ICEH - MICS	vzdpt	One-year-old children who did not receive any doses of the DTP vaccine (%)	Subnational region	Coefficient of variation	112.748	81.6602	166.322	3.53953
SLE	Sierra Leone	African	Low income	2019	ICEH - DHS	vzdpt	One-year-old children who did not receive any doses of the DTP vaccine (%)	Subnational region	Coefficient of variation	21.595	12.6665	58.4384	5.35996
ZAF	South Africa	African	Upper middle income	2016	ICEH - DHS	vzdpt	One-year-old children who did not receive any doses of the DTP vaccine (%)	Subnational region	Coefficient of variation	54.6099	37.6512	94.1274	8.84446
SDN	Sudan	Eastern Mediterranean	Low income	2014	ICEH - MICS	vzdpt	One-year-old children who did not receive any doses of the DTP vaccine (%)	Subnational region	Coefficient of variation	69.7878	60.9887	87.5279	16.7832
SUR	Suriname	Americas	Upper middle income	2018	ICEH - MICS	vzdpt	One-year-old children who did not receive any doses of the DTP vaccine (%)	Subnational region	Coefficient of variation	32.9017	25.65	59.7885	19.7311
TJK	Tajikistan	European	Lower middle income	2017	ICEH - DHS	vzdpt	One-year-old children who did not receive any doses of the DTP vaccine (%)	Subnational region	Coefficient of variation	72.2046	54.0348	98.5038	7.60356
THA	Thailand	South-East Asia	Upper middle income	2022	ICEH - MICS	vzdpt	One-year-old children who did not receive any doses of the DTP vaccine (%)	Subnational region	Coefficient of variation	68.3451	51.4734	106.977	3.60564
TLS	Timor-Leste	South-East Asia	Lower middle income	2016	ICEH - DHS	vzdpt	One-year-old children who did not receive any doses of the DTP vaccine (%)	Subnational region	Coefficient of variation	44.5272	35.5496	64.3101	21.5987
TGO	Togo	African	Low income	2017	ICEH - MICS	vzdpt	One-year-old children who did not receive any doses of the DTP vaccine (%)	Subnational region	Coefficient of variation	23.8054	19.1338	67.3989	9.15326
TUN	Tunisia	Eastern Mediterranean	Lower middle income	2018	ICEH - MICS	vzdpt	One-year-old children who did not receive any doses of the DTP vaccine (%)	Subnational region	Coefficient of variation	46.9025	28.2641	95.1783	4.60461
TKM	Turkmenistan	European	Upper middle income	2015	ICEH - MICS	vzdpt	One-year-old children who did not receive any doses of the DTP vaccine (%)	Subnational region	Coefficient of variation	146.85	111.862	226.411	0.658593
TUR	Türkiye	European	Upper middle income	2018	ICEH - DHS	vzdpt	One-year-old children who did not receive any doses of the DTP vaccine (%)	Subnational region	Coefficient of variation	43.0041	26.6831	89.538	6.9553
UGA	Uganda	African	Low income	2016	ICEH - DHS	vzdpt	One-year-old children who did not receive any doses of the DTP vaccine (%)	Subnational region	Coefficient of variation	50.549	43.5094	77.5659	5.09316
TZA	United Republic of Tanzania	African	Lower middle income	2022	ICEH - DHS	vzdpt	One-year-old children who did not receive any doses of the DTP vaccine (%)	Subnational region	Coefficient of variation	95.3798	85.5079	121.627	5.40203
UZB	Uzbekistan	European	Lower middle income	2021	ICEH - MICS	vzdpt	One-year-old children who did not receive any doses of the DTP vaccine (%)	Subnational region	Coefficient of variation	91.5055	52.3671	169.029	1.44542
VNM	Viet Nam	Western Pacific	Lower middle income	2020	ICEH - MICS	vzdpt	One-year-old children who did not receive any doses of the DTP vaccine (%)	Subnational region	Coefficient of variation	54.6669	43.1131	92.2001	4.87097
YEM	Yemen	Eastern Mediterranean	Low income	2013	ICEH - DHS	vzdpt	One-year-old children who did not receive any doses of the DTP vaccine (%)	Subnational region	Coefficient of variation	54.2049	48.7699	65.9443	23.4281
ZMB	Zambia	African	Lower middle income	2018	ICEH - DHS	vzdpt	One-year-old children who did not receive any doses of the DTP vaccine (%)	Subnational region	Coefficient of variation	60.8453	44.1405	108.325	2.09659
ZWE	Zimbabwe	African	Lower middle income	2019	ICEH - MICS	vzdpt	One-year-old children who did not receive any doses of the DTP vaccine (%)	Subnational region	Coefficient of variation	80.4121	56.9815	109.146	5.49828
AFG	Afghanistan	Eastern Mediterranean	Low income	2022	ICEH - MICS	vdpt	DTP3 immunization coverage among one-year-olds (%)	Economic status (wealth quintile)	Difference	35.4835	28.9613	42.0057	51.3442
ALB	Albania	European	Upper middle income	2017	ICEH - DHS	vdpt	DTP3 immunization coverage among one-year-olds (%)	Economic status (wealth quintile)	Difference	2.94047	-0.0709988	5.95193	97.7766
DZA	Algeria	African	Upper middle income	2019	ICEH - MICS	vdpt	DTP3 immunization coverage among one-year-olds (%)	Economic status (wealth quintile)	Difference	10.9251	1.88586	19.9644	62.0808
AGO	Angola	African	Lower middle income	2015	ICEH - DHS	vdpt	DTP3 immunization coverage among one-year-olds (%)	Economic status (wealth quintile)	Difference	41.6054	32.002	51.2087	40.6141
ARM	Armenia	European	Upper middle income	2016	ICEH - DHS	vdpt	DTP3 immunization coverage among one-year-olds (%)	Economic status (wealth quintile)	Difference	-1.81238	-8.6526	5.02784	92.6966
BGD	Bangladesh	South-East Asia	Lower middle income	2017	ICEH - DHS	vdpt	DTP3 immunization coverage among one-year-olds (%)	Economic status (wealth quintile)	Difference	3.22836	-0.213094	6.66981	95.9125
BLZ	Belize	Americas	Upper middle income	2016	ICEH - MICS	vdpt	DTP3 immunization coverage among one-year-olds (%)	Economic status (wealth quintile)	Difference	-2.37815	-17.6755	12.9192	83.0241
BEN	Benin	African	Lower middle income	2017	ICEH - DHS	vdpt	DTP3 immunization coverage among one-year-olds (%)	Economic status (wealth quintile)	Difference	30.0477	22.7787	37.3166	73.1937
BOL	Bolivia (Plurinational State of)	Americas	Lower middle income	2016	ICEH - NSS	vdpt	DTP3 immunization coverage among one-year-olds (%)	Economic status (wealth quintile)	Difference	-2.46419	-12.1142	7.18582	85.4661
BFA	Burkina Faso	African	Low income	2021	ICEH - DHS	vdpt	DTP3 immunization coverage among one-year-olds (%)	Economic status (wealth quintile)	Difference	2.72744	-2.59926	8.05414	88.6397
BDI	Burundi	African	Low income	2016	ICEH - DHS	vdpt	DTP3 immunization coverage among one-year-olds (%)	Economic status (wealth quintile)	Difference	0.274261	-2.27922	2.82774	97.3059
KHM	Cambodia	Western Pacific	Lower middle income	2021	ICEH - DHS	vdpt	DTP3 immunization coverage among one-year-olds (%)	Economic status (wealth quintile)	Difference	11.9605	4.0116	19.9094	84.0744
CMR	Cameroon	African	Lower middle income	2018	ICEH - DHS	vdpt	DTP3 immunization coverage among one-year-olds (%)	Economic status (wealth quintile)	Difference	35.5355	26.662	44.409	72.3578
CAF	Central African Republic	African	Low income	2019	ICEH - MICS	vdpt	DTP3 immunization coverage among one-year-olds (%)	Economic status (wealth quintile)	Difference	39.3621	31.2961	47.4281	32.5751
TCD	Chad	African	Low income	2014	ICEH - DHS	vdpt	DTP3 immunization coverage among one-year-olds (%)	Economic status (wealth quintile)	Difference	16.5493	8.55365	24.545	33.7898
COG	Congo	African	Lower middle income	2014	ICEH - MICS	vdpt	DTP3 immunization coverage among one-year-olds (%)	Economic status (wealth quintile)	Difference	28.5444	18.8543	38.2344	65.2737
CRI	Costa Rica	Americas	Upper middle income	2018	ICEH - MICS	vdpt	DTP3 immunization coverage among one-year-olds (%)	Economic status (wealth quintile)	Difference	3.35483	-2.25978	8.96944	92.9636
CUB	Cuba	Americas	Upper middle income	2019	ICEH - MICS	vdpt	DTP3 immunization coverage among one-year-olds (%)	Economic status (wealth quintile)	Difference	6.99431	-0.19298	14.1816	94.6773
CIV	Côte d'Ivoire	African	Lower middle income	2021	ICEH - DHS	vdpt	DTP3 immunization coverage among one-year-olds (%)	Economic status (wealth quintile)	Difference	1.68242	-12.6396	16.0044	54.5218
COD	Democratic Republic of the Congo	African	Low income	2017	ICEH - MICS	vdpt	DTP3 immunization coverage among one-year-olds (%)	Economic status (wealth quintile)	Difference	39.1773	29.1886	49.1659	45.3916
DOM	Dominican Republic	Americas	Upper middle income	2019	ICEH - MICS	vdpt	DTP3 immunization coverage among one-year-olds (%)	Economic status (wealth quintile)	Difference	10.477	-0.613444	21.5674	64.3962
ECU	Ecuador	Americas	Upper middle income	2018	ICEH - NSS	vdpt	DTP3 immunization coverage among one-year-olds (%)	Economic status (wealth quintile)	Difference	5.20671	0.94683	9.46659	91.4083
EGY	Egypt	Eastern Mediterranean	Lower middle income	2014	ICEH - DHS	vdpt	DTP3 immunization coverage among one-year-olds (%)	Economic status (wealth quintile)	Difference	5.37139	2.30178	8.44101	97.36
SLV	El Salvador	Americas	Upper middle income	2014	ICEH - MICS	vdpt	DTP3 immunization coverage among one-year-olds (%)	Economic status (wealth quintile)	Difference	-4.45625	-12.4063	3.49377	93.0976
SWZ	Eswatini	African	Lower middle income	2014	ICEH - MICS	vdpt	DTP3 immunization coverage among one-year-olds (%)	Economic status (wealth quintile)	Difference	7.52197	0.779717	14.2642	90.8071
ETH	Ethiopia	African	Low income	2019	ICEH - DHS	vdpt	DTP3 immunization coverage among one-year-olds (%)	Economic status (wealth quintile)	Difference	35.7334	14.5997	56.8671	62.4103
FJI	Fiji	Western Pacific	Upper middle income	2021	ICEH - MICS	vdpt	DTP3 immunization coverage among one-year-olds (%)	Economic status (wealth quintile)	Difference	2.97276	-2.69921	8.64474	95.4355
GAB	Gabon	African	Upper middle income	2019	ICEH - DHS	vdpt	DTP3 immunization coverage among one-year-olds (%)	Economic status (wealth quintile)	Difference	24.5465	13.7085	35.3845	69.0715
GMB	Gambia	African	Low income	2019	ICEH - DHS	vdpt	DTP3 immunization coverage among one-year-olds (%)	Economic status (wealth quintile)	Difference	1.09573	-2.98177	5.17324	93.6022
GHA	Ghana	African	Lower middle income	2017	ICEH - MICS	vdpt	DTP3 immunization coverage among one-year-olds (%)	Economic status (wealth quintile)	Difference	4.39713	-1.9649	10.7591	89.4688
GTM	Guatemala	Americas	Upper middle income	2015	ICEH - DHS	vdpt	DTP3 immunization coverage among one-year-olds (%)	Economic status (wealth quintile)	Difference	11.1074	4.6005	17.6143	84.7135
GIN	Guinea	African	Lower middle income	2018	ICEH - DHS	vdpt	DTP3 immunization coverage among one-year-olds (%)	Economic status (wealth quintile)	Difference	26.3888	15.9208	36.8568	40.8209
GNB	Guinea-Bissau	African	Low income	2019	ICEH - MICS	vdpt	DTP3 immunization coverage among one-year-olds (%)	Economic status (wealth quintile)	Difference	0.56031	-8.49173	9.61235	84.3838
HTI	Haiti	Americas	Lower middle income	2016	ICEH - DHS	vdpt	DTP3 immunization coverage among one-year-olds (%)	Economic status (wealth quintile)	Difference	36.4269	26.1593	46.6945	55.7876
HND	Honduras	Americas	Lower middle income	2019	ICEH - MICS	vdpt	DTP3 immunization coverage among one-year-olds (%)	Economic status (wealth quintile)	Difference	-0.857224	-6.34562	4.63118	91.2693
IND	India	South-East Asia	Lower middle income	2020	ICEH - DHS	vdpt	DTP3 immunization coverage among one-year-olds (%)	Economic status (wealth quintile)	Difference	6.08236	4.6575	7.50721	87.3963
IDN	Indonesia	South-East Asia	Upper middle income	2017	ICEH - DHS	vdpt	DTP3 immunization coverage among one-year-olds (%)	Economic status (wealth quintile)	Difference	14.6858	8.95542	20.4162	76.8159
IRQ	Iraq	Eastern Mediterranean	Upper middle income	2018	ICEH - MICS	vdpt	DTP3 immunization coverage among one-year-olds (%)	Economic status (wealth quintile)	Difference	30.217	24.1177	36.3163	68.724
JOR	Jordan	Eastern Mediterranean	Lower middle income	2017	ICEH - DHS	vdpt	DTP3 immunization coverage among one-year-olds (%)	Economic status (wealth quintile)	Difference	2.83924	-6.34709	12.0256	90.0226
KAZ	Kazakhstan	European	Upper middle income	2015	ICEH - MICS	vdpt	DTP3 immunization coverage among one-year-olds (%)	Economic status (wealth quintile)	Difference	-8.98161	-16.0965	-1.86672	91.4163
KEN	Kenya	African	Lower middle income	2022	ICEH - DHS	vdpt	DTP3 immunization coverage among one-year-olds (%)	Economic status (wealth quintile)	Difference	4.95217	0.780622	9.12372	89.8587
KIR	Kiribati	Western Pacific	Lower middle income	2019	ICEH - MICS	vdpt	DTP3 immunization coverage among one-year-olds (%)	Economic status (wealth quintile)	Difference	11.697	-4.56939	27.9633	47.1025
KGZ	Kyrgyzstan	European	Lower middle income	2018	ICEH - MICS	vdpt	DTP3 immunization coverage among one-year-olds (%)	Economic status (wealth quintile)	Difference	-14.077	-26.06	-2.09402	85.5008
LAO	Lao People's Democratic Republic	Western Pacific	Lower middle income	2017	ICEH - MICS	vdpt	DTP3 immunization coverage among one-year-olds (%)	Economic status (wealth quintile)	Difference	32.2799	24.9987	39.561	58.2388
LSO	Lesotho	African	Lower middle income	2018	ICEH - MICS	vdpt	DTP3 immunization coverage among one-year-olds (%)	Economic status (wealth quintile)	Difference	7.36131	-4.96804	19.6907	83.2334
LBR	Liberia	African	Low income	2019	ICEH - DHS	vdpt	DTP3 immunization coverage among one-year-olds (%)	Economic status (wealth quintile)	Difference	15.8828	0.671248	31.0944	69.2414
MDG	Madagascar	African	Low income	2021	ICEH - DHS	vdpt	DTP3 immunization coverage among one-year-olds (%)	Economic status (wealth quintile)	Difference	31.486	24.5108	38.4613	68.464
MWI	Malawi	African	Low income	2020	ICEH - MICS	vdpt	DTP3 immunization coverage among one-year-olds (%)	Economic status (wealth quintile)	Difference	7.69247	4.09221	11.2927	90.2867
MDV	Maldives	South-East Asia	Upper middle income	2016	ICEH - DHS	vdpt	DTP3 immunization coverage among one-year-olds (%)	Economic status (wealth quintile)	Difference	-5.41637	-23.4948	12.662	85.8887
MLI	Mali	African	Low income	2018	ICEH - DHS	vdpt	DTP3 immunization coverage among one-year-olds (%)	Economic status (wealth quintile)	Difference	20.1349	11.2281	29.0418	70.981
MRT	Mauritania	African	Lower middle income	2019	ICEH - DHS	vdpt	DTP3 immunization coverage among one-year-olds (%)	Economic status (wealth quintile)	Difference	11.3943	2.45657	20.3321	73.3871
MEX	Mexico	Americas	Upper middle income	2019	ICEH - NSS	vdpt	DTP3 immunization coverage among one-year-olds (%)	Economic status (wealth quintile)	Difference	0.224251	-9.10118	9.54969	73.7873
MNG	Mongolia	Western Pacific	Upper middle income	2018	ICEH - MICS	vdpt	DTP3 immunization coverage among one-year-olds (%)	Economic status (wealth quintile)	Difference	-2.77414	-12.3146	6.76633	90.8722
MNE	Montenegro	European	Upper middle income	2013	ICEH - MICS	vdpt	DTP3 immunization coverage among one-year-olds (%)	Economic status (wealth quintile)	Difference	2.89762	-12.8648	18.6601	89.0276
MOZ	Mozambique	African	Low income	2015	ICEH - AIS	vdpt	DTP3 immunization coverage among one-year-olds (%)	Economic status (wealth quintile)	Difference	20.9713	13.1235	28.819	82.0596
MMR	Myanmar	South-East Asia	Lower middle income	2016	ICEH - DHS	vdpt	DTP3 immunization coverage among one-year-olds (%)	Economic status (wealth quintile)	Difference	34.5866	23.7499	45.4234	62.6651
NAM	Namibia	African	Upper middle income	2013	ICEH - DHS	vdpt	DTP3 immunization coverage among one-year-olds (%)	Economic status (wealth quintile)	Difference	-13.8964	-25.2284	-2.56435	83.7852
NPL	Nepal	South-East Asia	Lower middle income	2022	ICEH - DHS	vdpt	DTP3 immunization coverage among one-year-olds (%)	Economic status (wealth quintile)	Difference	6.7382	-1.1455	14.6219	90.0356
NER	Niger	African	Low income	2021	ICEH - DHS	vdpt	DTP3 immunization coverage among one-year-olds (%)	Economic status (wealth quintile)	Difference	14.6875	2.19139	27.1836	64.4625
NGA	Nigeria	African	Lower middle income	2021	ICEH - MICS	vdpt	DTP3 immunization coverage among one-year-olds (%)	Economic status (wealth quintile)	Difference	45.849	40.3538	51.3441	56.5854
MKD	North Macedonia	European	Upper middle income	2019	ICEH - MICS	vdpt	DTP3 immunization coverage among one-year-olds (%)	Economic status (wealth quintile)	Difference	-7.65319	-25.9147	10.6083	82.6794
PAK	Pakistan	Eastern Mediterranean	Lower middle income	2017	ICEH - DHS	vdpt	DTP3 immunization coverage among one-year-olds (%)	Economic status (wealth quintile)	Difference	39.1897	30.2972	48.0823	75.5489
PNG	Papua New Guinea	Western Pacific	Lower middle income	2017	ICEH - DHS	vdpt	DTP3 immunization coverage among one-year-olds (%)	Economic status (wealth quintile)	Difference	40.6702	31.9934	49.347	42.3842
PRY	Paraguay	Americas	Upper middle income	2016	ICEH - MICS	vdpt	DTP3 immunization coverage among one-year-olds (%)	Economic status (wealth quintile)	Difference	1.826	-5.76211	9.41412	88.2285
PER	Peru	Americas	Upper middle income	2022	ICEH - DHS	vdpt	DTP3 immunization coverage among one-year-olds (%)	Economic status (wealth quintile)	Difference	6.35255	0.14072	12.5644	86.0438
PHL	Philippines	Western Pacific	Lower middle income	2022	ICEH - DHS	vdpt	DTP3 immunization coverage among one-year-olds (%)	Economic status (wealth quintile)	Difference	26.8816	19.2521	34.5111	79.0978
RWA	Rwanda	African	Low income	2019	ICEH - DHS	vdpt	DTP3 immunization coverage among one-year-olds (%)	Economic status (wealth quintile)	Difference	0.324043	-1.42122	2.0693	98.951
WSM	Samoa	Western Pacific	Lower middle income	2020	ICEH - DHS/MICS	vdpt	DTP3 immunization coverage among one-year-olds (%)	Economic status (wealth quintile)	Difference	4.99374	-7.50541	17.4929	39.0182
STP	Sao Tome and Principe	African	Lower middle income	2019	ICEH - MICS	vdpt	DTP3 immunization coverage among one-year-olds (%)	Economic status (wealth quintile)	Difference	11.346	3.36653	19.3254	94.233
SEN	Senegal	African	Lower middle income	2019	ICEH - DHS	vdpt	DTP3 immunization coverage among one-year-olds (%)	Economic status (wealth quintile)	Difference	15.4075	9.83361	20.9815	92.4321
SRB	Serbia	European	Upper middle income	2019	ICEH - MICS	vdpt	DTP3 immunization coverage among one-year-olds (%)	Economic status (wealth quintile)	Difference	13.1426	-1.60764	27.8929	89.7669
SLE	Sierra Leone	African	Low income	2019	ICEH - DHS	vdpt	DTP3 immunization coverage among one-year-olds (%)	Economic status (wealth quintile)	Difference	-1.17886	-9.76701	7.4093	78.9928
ZAF	South Africa	African	Upper middle income	2016	ICEH - DHS	vdpt	DTP3 immunization coverage among one-year-olds (%)	Economic status (wealth quintile)	Difference	-12.0256	-29.8711	5.81987	66.597
SDN	Sudan	Eastern Mediterranean	Low income	2014	ICEH - MICS	vdpt	DTP3 immunization coverage among one-year-olds (%)	Economic status (wealth quintile)	Difference	39.7069	31.7011	47.7127	72.7191
SUR	Suriname	Americas	Upper middle income	2018	ICEH - MICS	vdpt	DTP3 immunization coverage among one-year-olds (%)	Economic status (wealth quintile)	Difference	-0.552586	-18.6445	17.5393	68.0874
TJK	Tajikistan	European	Lower middle income	2017	ICEH - DHS	vdpt	DTP3 immunization coverage among one-year-olds (%)	Economic status (wealth quintile)	Difference	-10.9946	-18.0837	-3.90563	87.0885
THA	Thailand	South-East Asia	Upper middle income	2022	ICEH - MICS	vdpt	DTP3 immunization coverage among one-year-olds (%)	Economic status (wealth quintile)	Difference	1.94072	-5.92793	9.80937	88.6904
TLS	Timor-Leste	South-East Asia	Lower middle income	2016	ICEH - DHS	vdpt	DTP3 immunization coverage among one-year-olds (%)	Economic status (wealth quintile)	Difference	24.3358	13.4209	35.2508	61.853
TGO	Togo	African	Low income	2017	ICEH - MICS	vdpt	DTP3 immunization coverage among one-year-olds (%)	Economic status (wealth quintile)	Difference	8.55165	-1.80579	18.9091	78.2682
TON	Tonga	Western Pacific	Upper middle income	2019	ICEH - MICS	vdpt	DTP3 immunization coverage among one-year-olds (%)	Economic status (wealth quintile)	Difference	-6.33916	-14.975	2.29671	93.5227
TUN	Tunisia	Eastern Mediterranean	Lower middle income	2018	ICEH - MICS	vdpt	DTP3 immunization coverage among one-year-olds (%)	Economic status (wealth quintile)	Difference	-35.348	-46.7994	-23.8965	81.0523
TKM	Turkmenistan	European	Upper middle income	2015	ICEH - MICS	vdpt	DTP3 immunization coverage among one-year-olds (%)	Economic status (wealth quintile)	Difference	-7.63062	-12.6405	-2.62072	98.5222
TUR	Türkiye	European	Upper middle income	2018	ICEH - DHS	vdpt	DTP3 immunization coverage among one-year-olds (%)	Economic status (wealth quintile)	Difference	20.1442	10.5662	29.7221	78.8117
UGA	Uganda	African	Low income	2016	ICEH - DHS	vdpt	DTP3 immunization coverage among one-year-olds (%)	Economic status (wealth quintile)	Difference	-0.177986	-6.03665	5.68068	79.2893
TZA	United Republic of Tanzania	African	Lower middle income	2022	ICEH - DHS	vdpt	DTP3 immunization coverage among one-year-olds (%)	Economic status (wealth quintile)	Difference	10.9198	5.62616	16.2134	90.2059
UZB	Uzbekistan	European	Lower middle income	2021	ICEH - MICS	vdpt	DTP3 immunization coverage among one-year-olds (%)	Economic status (wealth quintile)	Difference	-8.979	-13.7051	-4.25292	95.7647
VNM	Viet Nam	Western Pacific	Lower middle income	2020	ICEH - MICS	vdpt	DTP3 immunization coverage among one-year-olds (%)	Economic status (wealth quintile)	Difference	10.864	2.81886	18.9091	91.295
YEM	Yemen	Eastern Mediterranean	Low income	2013	ICEH - DHS	vdpt	DTP3 immunization coverage among one-year-olds (%)	Economic status (wealth quintile)	Difference	40.8557	33.4008	48.3106	59.8389
ZMB	Zambia	African	Lower middle income	2018	ICEH - DHS	vdpt	DTP3 immunization coverage among one-year-olds (%)	Economic status (wealth quintile)	Difference	7.5537	2.76269	12.3447	92.1204
ZWE	Zimbabwe	African	Lower middle income	2019	ICEH - MICS	vdpt	DTP3 immunization coverage among one-year-olds (%)	Economic status (wealth quintile)	Difference	9.67133	4.0506	15.2921	90.7397
PSE	occupied Palestinian territory	Eastern Mediterranean	Lower middle income	2019	ICEH - MICS	vdpt	DTP3 immunization coverage among one-year-olds (%)	Economic status (wealth quintile)	Difference	-7.327	-12.5314	-2.12258	91.0199
AFG	Afghanistan	Eastern Mediterranean	Low income	2022	ICEH - MICS	vzdpt	One-year-old children who did not receive any doses of the DTP vaccine (%)	Economic status (wealth quintile)	Difference	-36.4738	-42.6904	-30.2573	35.7049
ALB	Albania	European	Upper middle income	2017	ICEH - DHS	vzdpt	One-year-old children who did not receive any doses of the DTP vaccine (%)	Economic status (wealth quintile)	Difference	-0.897201	-2.65985	0.865446	0.457472
DZA	Algeria	African	Upper middle income	2019	ICEH - MICS	vzdpt	One-year-old children who did not receive any doses of the DTP vaccine (%)	Economic status (wealth quintile)	Difference	-3.64486	-6.78972	-0.499988	4.50654
AGO	Angola	African	Lower middle income	2015	ICEH - DHS	vzdpt	One-year-old children who did not receive any doses of the DTP vaccine (%)	Economic status (wealth quintile)	Difference	-48.1182	-55.3981	-40.8382	31.237
ARM	Armenia	European	Upper middle income	2016	ICEH - DHS	vzdpt	One-year-old children who did not receive any doses of the DTP vaccine (%)	Economic status (wealth quintile)	Difference	-1.55675	-3.74496	0.631465	1.53695
BGD	Bangladesh	South-East Asia	Lower middle income	2017	ICEH - DHS	vzdpt	One-year-old children who did not receive any doses of the DTP vaccine (%)	Economic status (wealth quintile)	Difference	-2.32968	-4.26086	-0.3985	1.51363
BLZ	Belize	Americas	Upper middle income	2016	ICEH - MICS	vzdpt	One-year-old children who did not receive any doses of the DTP vaccine (%)	Economic status (wealth quintile)	Difference	5.85012	-8.60155	20.3018	7.07711
BEN	Benin	African	Lower middle income	2017	ICEH - DHS	vzdpt	One-year-old children who did not receive any doses of the DTP vaccine (%)	Economic status (wealth quintile)	Difference	-25.5488	-32.0411	-19.0566	15.752
BFA	Burkina Faso	African	Low income	2021	ICEH - DHS	vzdpt	One-year-old children who did not receive any doses of the DTP vaccine (%)	Economic status (wealth quintile)	Difference	-1.30446	-4.90436	2.29543	5.10236
BDI	Burundi	African	Low income	2016	ICEH - DHS	vzdpt	One-year-old children who did not receive any doses of the DTP vaccine (%)	Economic status (wealth quintile)	Difference	-1.13714	-2.57478	0.300488	0.787543
KHM	Cambodia	Western Pacific	Lower middle income	2021	ICEH - DHS	vzdpt	One-year-old children who did not receive any doses of the DTP vaccine (%)	Economic status (wealth quintile)	Difference	-7.57155	-13.4013	-1.74179	7.65527
CMR	Cameroon	African	Lower middle income	2018	ICEH - DHS	vzdpt	One-year-old children who did not receive any doses of the DTP vaccine (%)	Economic status (wealth quintile)	Difference	-25.0119	-32.0347	-17.9891	16.7031
CAF	Central African Republic	African	Low income	2019	ICEH - MICS	vzdpt	One-year-old children who did not receive any doses of the DTP vaccine (%)	Economic status (wealth quintile)	Difference	-42.2044	-50.2484	-34.1603	44.9879
TCD	Chad	African	Low income	2014	ICEH - DHS	vzdpt	One-year-old children who did not receive any doses of the DTP vaccine (%)	Economic status (wealth quintile)	Difference	-22.0821	-30.8673	-13.2969	41.7154
COG	Congo	African	Lower middle income	2014	ICEH - MICS	vzdpt	One-year-old children who did not receive any doses of the DTP vaccine (%)	Economic status (wealth quintile)	Difference	-19.7188	-26.8289	-12.6087	13.9952
CRI	Costa Rica	Americas	Upper middle income	2018	ICEH - MICS	vzdpt	One-year-old children who did not receive any doses of the DTP vaccine (%)	Economic status (wealth quintile)	Difference	-2.08867	-5.77922	1.60187	2.31412
CUB	Cuba	Americas	Upper middle income	2019	ICEH - MICS	vzdpt	One-year-old children who did not receive any doses of the DTP vaccine (%)	Economic status (wealth quintile)	Difference	-4.43412	-9.81254	0.944292	2.58116
CIV	Côte d'Ivoire	African	Lower middle income	2021	ICEH - DHS	vzdpt	One-year-old children who did not receive any doses of the DTP vaccine (%)	Economic status (wealth quintile)	Difference	2.01761	-11.93	15.9652	30.0413
COD	Democratic Republic of the Congo	African	Low income	2017	ICEH - MICS	vzdpt	One-year-old children who did not receive any doses of the DTP vaccine (%)	Economic status (wealth quintile)	Difference	-32.6817	-40.8584	-24.505	34.0505
DOM	Dominican Republic	Americas	Upper middle income	2019	ICEH - MICS	vzdpt	One-year-old children who did not receive any doses of the DTP vaccine (%)	Economic status (wealth quintile)	Difference	-3.82156	-10.1997	2.55662	8.07133
ECU	Ecuador	Americas	Upper middle income	2018	ICEH - NSS	vzdpt	One-year-old children who did not receive any doses of the DTP vaccine (%)	Economic status (wealth quintile)	Difference	-2.37202	-5.61153	0.867488	5.38063
EGY	Egypt	Eastern Mediterranean	Lower middle income	2014	ICEH - DHS	vzdpt	One-year-old children who did not receive any doses of the DTP vaccine (%)	Economic status (wealth quintile)	Difference	-0.929163	-2.47479	0.616461	0.595848
SLV	El Salvador	Americas	Upper middle income	2014	ICEH - MICS	vzdpt	One-year-old children who did not receive any doses of the DTP vaccine (%)	Economic status (wealth quintile)	Difference	-0.21623	-0.638906	0.206446	1.08781
SWZ	Eswatini	African	Lower middle income	2014	ICEH - MICS	vzdpt	One-year-old children who did not receive any doses of the DTP vaccine (%)	Economic status (wealth quintile)	Difference	-2.05426	-7.37174	3.26323	3.40436
ETH	Ethiopia	African	Low income	2019	ICEH - DHS	vzdpt	One-year-old children who did not receive any doses of the DTP vaccine (%)	Economic status (wealth quintile)	Difference	-35.9382	-48.1068	-23.7697	23.6966
FJI	Fiji	Western Pacific	Upper middle income	2021	ICEH - MICS	vzdpt	One-year-old children who did not receive any doses of the DTP vaccine (%)	Economic status (wealth quintile)	Difference	-3.77388	-7.52907	-0.0186884	3.33201
GAB	Gabon	African	Upper middle income	2019	ICEH - DHS	vzdpt	One-year-old children who did not receive any doses of the DTP vaccine (%)	Economic status (wealth quintile)	Difference	-17.9224	-27.0053	-8.83944	16.3769
GMB	Gambia	African	Low income	2019	ICEH - DHS	vzdpt	One-year-old children who did not receive any doses of the DTP vaccine (%)	Economic status (wealth quintile)	Difference	0.177754	-2.06025	2.41576	1.65251
GHA	Ghana	African	Lower middle income	2017	ICEH - MICS	vzdpt	One-year-old children who did not receive any doses of the DTP vaccine (%)	Economic status (wealth quintile)	Difference	-3.17415	-7.02119	0.672891	4.02736
GTM	Guatemala	Americas	Upper middle income	2015	ICEH - DHS	vzdpt	One-year-old children who did not receive any doses of the DTP vaccine (%)	Economic status (wealth quintile)	Difference	-0.769824	-3.17335	1.6337	2.46997
GIN	Guinea	African	Lower middle income	2018	ICEH - DHS	vzdpt	One-year-old children who did not receive any doses of the DTP vaccine (%)	Economic status (wealth quintile)	Difference	-36.3209	-46.4635	-26.1783	37.6909
GNB	Guinea-Bissau	African	Low income	2019	ICEH - MICS	vzdpt	One-year-old children who did not receive any doses of the DTP vaccine (%)	Economic status (wealth quintile)	Difference	0.216748	-6.73476	7.16825	7.03253
HTI	Haiti	Americas	Lower middle income	2016	ICEH - DHS	vzdpt	One-year-old children who did not receive any doses of the DTP vaccine (%)	Economic status (wealth quintile)	Difference	-20.6926	-29.3323	-12.0529	16.4572
HND	Honduras	Americas	Lower middle income	2019	ICEH - MICS	vzdpt	One-year-old children who did not receive any doses of the DTP vaccine (%)	Economic status (wealth quintile)	Difference	1.43696	-2.11888	4.99279	3.46966
IND	India	South-East Asia	Lower middle income	2020	ICEH - DHS	vzdpt	One-year-old children who did not receive any doses of the DTP vaccine (%)	Economic status (wealth quintile)	Difference	-2.86719	-3.9513	-1.78308	6.35993
IDN	Indonesia	South-East Asia	Upper middle income	2017	ICEH - DHS	vzdpt	One-year-old children who did not receive any doses of the DTP vaccine (%)	Economic status (wealth quintile)	Difference	-8.63166	-12.6972	-4.56612	11.1389
IRQ	Iraq	Eastern Mediterranean	Upper middle income	2018	ICEH - MICS	vzdpt	One-year-old children who did not receive any doses of the DTP vaccine (%)	Economic status (wealth quintile)	Difference	-13.3974	-17.954	-8.84087	13.3119
JOR	Jordan	Eastern Mediterranean	Lower middle income	2017	ICEH - DHS	vzdpt	One-year-old children who did not receive any doses of the DTP vaccine (%)	Economic status (wealth quintile)	Difference	-1.95308	-10.6025	6.69634	7.42212
KAZ	Kazakhstan	European	Upper middle income	2015	ICEH - MICS	vzdpt	One-year-old children who did not receive any doses of the DTP vaccine (%)	Economic status (wealth quintile)	Difference	4.41243	-1.80757	10.6324	4.38987
KEN	Kenya	African	Lower middle income	2022	ICEH - DHS	vzdpt	One-year-old children who did not receive any doses of the DTP vaccine (%)	Economic status (wealth quintile)	Difference	-2.82638	-4.72776	-0.924986	2.899
KIR	Kiribati	Western Pacific	Lower middle income	2019	ICEH - MICS	vzdpt	One-year-old children who did not receive any doses of the DTP vaccine (%)	Economic status (wealth quintile)	Difference	-7.73247	-24.387	8.92206	40.1399
KGZ	Kyrgyzstan	European	Lower middle income	2018	ICEH - MICS	vzdpt	One-year-old children who did not receive any doses of the DTP vaccine (%)	Economic status (wealth quintile)	Difference	8.09175	-3.20239	19.3859	9.35604
LAO	Lao People's Democratic Republic	Western Pacific	Lower middle income	2017	ICEH - MICS	vzdpt	One-year-old children who did not receive any doses of the DTP vaccine (%)	Economic status (wealth quintile)	Difference	-28.6531	-35.5729	-21.7333	27.1421
LSO	Lesotho	African	Lower middle income	2018	ICEH - MICS	vzdpt	One-year-old children who did not receive any doses of the DTP vaccine (%)	Economic status (wealth quintile)	Difference	-8.44896	-18.2342	1.33626	8.46336
LBR	Liberia	African	Low income	2019	ICEH - DHS	vzdpt	One-year-old children who did not receive any doses of the DTP vaccine (%)	Economic status (wealth quintile)	Difference	-11.2771	-15.098	-7.45621	8.55016
MDG	Madagascar	African	Low income	2021	ICEH - DHS	vzdpt	One-year-old children who did not receive any doses of the DTP vaccine (%)	Economic status (wealth quintile)	Difference	-25.9647	-32.8537	-19.0757	21.7483
MWI	Malawi	African	Low income	2020	ICEH - MICS	vzdpt	One-year-old children who did not receive any doses of the DTP vaccine (%)	Economic status (wealth quintile)	Difference	-3.64424	-6.36147	-0.927002	4.57261
MDV	Maldives	South-East Asia	Upper middle income	2016	ICEH - DHS	vzdpt	One-year-old children who did not receive any doses of the DTP vaccine (%)	Economic status (wealth quintile)	Difference	6.87406	-7.41606	21.1642	9.22361
MLI	Mali	African	Low income	2018	ICEH - DHS	vzdpt	One-year-old children who did not receive any doses of the DTP vaccine (%)	Economic status (wealth quintile)	Difference	-21.2306	-29.3756	-13.0856	17.9427
MRT	Mauritania	African	Lower middle income	2019	ICEH - DHS	vzdpt	One-year-old children who did not receive any doses of the DTP vaccine (%)	Economic status (wealth quintile)	Difference	-8.15228	-15.3233	-0.981257	12.1634
MEX	Mexico	Americas	Upper middle income	2019	ICEH - NSS	vzdpt	One-year-old children who did not receive any doses of the DTP vaccine (%)	Economic status (wealth quintile)	Difference	0.847226	-4.98347	6.67792	7.25907
MNG	Mongolia	Western Pacific	Upper middle income	2018	ICEH - MICS	vzdpt	One-year-old children who did not receive any doses of the DTP vaccine (%)	Economic status (wealth quintile)	Difference	-1.9909	-5.26127	1.27947	2.96182
MNE	Montenegro	European	Upper middle income	2013	ICEH - MICS	vzdpt	One-year-old children who did not receive any doses of the DTP vaccine (%)	Economic status (wealth quintile)	Difference	-4.63241	-17.348	8.08312	5.5552
MOZ	Mozambique	African	Low income	2015	ICEH - AIS	vzdpt	One-year-old children who did not receive any doses of the DTP vaccine (%)	Economic status (wealth quintile)	Difference	-16.6757	-24.4543	-8.89705	9.99848
MMR	Myanmar	South-East Asia	Lower middle income	2016	ICEH - DHS	vzdpt	One-year-old children who did not receive any doses of the DTP vaccine (%)	Economic status (wealth quintile)	Difference	-14.387	-22.4554	-6.31867	13.1389
NAM	Namibia	African	Upper middle income	2013	ICEH - DHS	vzdpt	One-year-old children who did not receive any doses of the DTP vaccine (%)	Economic status (wealth quintile)	Difference	10.0736	3.09161	17.0556	7.3252
NPL	Nepal	South-East Asia	Lower middle income	2022	ICEH - DHS	vzdpt	One-year-old children who did not receive any doses of the DTP vaccine (%)	Economic status (wealth quintile)	Difference	-4.25054	-10.5443	2.04321	5.31301
NER	Niger	African	Low income	2021	ICEH - DHS	vzdpt	One-year-old children who did not receive any doses of the DTP vaccine (%)	Economic status (wealth quintile)	Difference	-6.49796	-15.3867	2.39079	19.3911
NGA	Nigeria	African	Lower middle income	2021	ICEH - MICS	vzdpt	One-year-old children who did not receive any doses of the DTP vaccine (%)	Economic status (wealth quintile)	Difference	-41.5761	-46.4417	-36.7106	29.681
MKD	North Macedonia	European	Upper middle income	2019	ICEH - MICS	vzdpt	One-year-old children who did not receive any doses of the DTP vaccine (%)	Economic status (wealth quintile)	Difference	0.578668	-0.588248	1.74558	4.1236
PAK	Pakistan	Eastern Mediterranean	Lower middle income	2017	ICEH - DHS	vzdpt	One-year-old children who did not receive any doses of the DTP vaccine (%)	Economic status (wealth quintile)	Difference	-27.6497	-35.5858	-19.7135	13.6547
PNG	Papua New Guinea	Western Pacific	Lower middle income	2017	ICEH - DHS	vzdpt	One-year-old children who did not receive any doses of the DTP vaccine (%)	Economic status (wealth quintile)	Difference	-47.3254	-57.2122	-37.4387	36.1098
PRY	Paraguay	Americas	Upper middle income	2016	ICEH - MICS	vzdpt	One-year-old children who did not receive any doses of the DTP vaccine (%)	Economic status (wealth quintile)	Difference	-3.0575	-7.69958	1.58459	5.20723
PER	Peru	Americas	Upper middle income	2022	ICEH - DHS	vzdpt	One-year-old children who did not receive any doses of the DTP vaccine (%)	Economic status (wealth quintile)	Difference	-3.10902	-8.02415	1.80612	5.87965
PHL	Philippines	Western Pacific	Lower middle income	2022	ICEH - DHS	vzdpt	One-year-old children who did not receive any doses of the DTP vaccine (%)	Economic status (wealth quintile)	Difference	-18.3322	-24.5019	-12.1624	13.3358
RWA	Rwanda	African	Low income	2019	ICEH - DHS	vzdpt	One-year-old children who did not receive any doses of the DTP vaccine (%)	Economic status (wealth quintile)	Difference	1.14698	-0.173025	2.46699	0.392929
WSM	Samoa	Western Pacific	Lower middle income	2020	ICEH - DHS/MICS	vzdpt	One-year-old children who did not receive any doses of the DTP vaccine (%)	Economic status (wealth quintile)	Difference	-5.81578	-19.5763	7.94478	29.5171
STP	Sao Tome and Principe	African	Lower middle income	2019	ICEH - MICS	vzdpt	One-year-old children who did not receive any doses of the DTP vaccine (%)	Economic status (wealth quintile)	Difference	-6.53907	-12.0372	-1.0409	2.28831
SEN	Senegal	African	Lower middle income	2019	ICEH - DHS	vzdpt	One-year-old children who did not receive any doses of the DTP vaccine (%)	Economic status (wealth quintile)	Difference	-8.38772	-12.9909	-3.78454	3.81715
SRB	Serbia	European	Upper middle income	2019	ICEH - MICS	vzdpt	One-year-old children who did not receive any doses of the DTP vaccine (%)	Economic status (wealth quintile)	Difference	-7.0983	-14.3005	0.10393	3.53953
SLE	Sierra Leone	African	Low income	2019	ICEH - DHS	vzdpt	One-year-old children who did not receive any doses of the DTP vaccine (%)	Economic status (wealth quintile)	Difference	-2.25323	-6.63964	2.13318	5.35996
ZAF	South Africa	African	Upper middle income	2016	ICEH - DHS	vzdpt	One-year-old children who did not receive any doses of the DTP vaccine (%)	Economic status (wealth quintile)	Difference	0.1495	-12.0204	12.3194	8.84446
SDN	Sudan	Eastern Mediterranean	Low income	2014	ICEH - MICS	vzdpt	One-year-old children who did not receive any doses of the DTP vaccine (%)	Economic status (wealth quintile)	Difference	-29.634	-37.5099	-21.7581	16.7832
SUR	Suriname	Americas	Upper middle income	2018	ICEH - MICS	vzdpt	One-year-old children who did not receive any doses of the DTP vaccine (%)	Economic status (wealth quintile)	Difference	-1.07862	-16.8596	14.7024	19.7311
TJK	Tajikistan	European	Lower middle income	2017	ICEH - DHS	vzdpt	One-year-old children who did not receive any doses of the DTP vaccine (%)	Economic status (wealth quintile)	Difference	2.36692	-2.84219	7.57602	7.60356
THA	Thailand	South-East Asia	Upper middle income	2022	ICEH - MICS	vzdpt	One-year-old children who did not receive any doses of the DTP vaccine (%)	Economic status (wealth quintile)	Difference	-1.80685	-6.31205	2.69835	3.60564
TLS	Timor-Leste	South-East Asia	Lower middle income	2016	ICEH - DHS	vzdpt	One-year-old children who did not receive any doses of the DTP vaccine (%)	Economic status (wealth quintile)	Difference	-26.2367	-34.896	-17.5775	21.5987
TGO	Togo	African	Low income	2017	ICEH - MICS	vzdpt	One-year-old children who did not receive any doses of the DTP vaccine (%)	Economic status (wealth quintile)	Difference	-6.89317	-14.3646	0.578238	9.15326
TON	Tonga	Western Pacific	Upper middle income	2019	ICEH - MICS	vzdpt	One-year-old children who did not receive any doses of the DTP vaccine (%)	Economic status (wealth quintile)	Difference	4.15689	-1.7183	10.0321	3.62482
TUN	Tunisia	Eastern Mediterranean	Lower middle income	2018	ICEH - MICS	vzdpt	One-year-old children who did not receive any doses of the DTP vaccine (%)	Economic status (wealth quintile)	Difference	10.7142	4.09666	17.3317	4.60461
TKM	Turkmenistan	European	Upper middle income	2015	ICEH - MICS	vzdpt	One-year-old children who did not receive any doses of the DTP vaccine (%)	Economic status (wealth quintile)	Difference	2.64692	0.0479291	5.24591	0.658593
TUR	Türkiye	European	Upper middle income	2018	ICEH - DHS	vzdpt	One-year-old children who did not receive any doses of the DTP vaccine (%)	Economic status (wealth quintile)	Difference	-8.2661	-14.1232	-2.40901	6.9553
UGA	Uganda	African	Low income	2016	ICEH - DHS	vzdpt	One-year-old children who did not receive any doses of the DTP vaccine (%)	Economic status (wealth quintile)	Difference	0.644063	-2.69389	3.98202	5.09316
TZA	United Republic of Tanzania	African	Lower middle income	2022	ICEH - DHS	vzdpt	One-year-old children who did not receive any doses of the DTP vaccine (%)	Economic status (wealth quintile)	Difference	-2.26946	-6.4462	1.90728	5.40203
UZB	Uzbekistan	European	Lower middle income	2021	ICEH - MICS	vzdpt	One-year-old children who did not receive any doses of the DTP vaccine (%)	Economic status (wealth quintile)	Difference	3.07653	0.734946	5.41811	1.44542
VNM	Viet Nam	Western Pacific	Lower middle income	2020	ICEH - MICS	vzdpt	One-year-old children who did not receive any doses of the DTP vaccine (%)	Economic status (wealth quintile)	Difference	-6.5817	-12.6939	-0.469468	4.87097
YEM	Yemen	Eastern Mediterranean	Low income	2013	ICEH - DHS	vzdpt	One-year-old children who did not receive any doses of the DTP vaccine (%)	Economic status (wealth quintile)	Difference	-22.9579	-29.4887	-16.4271	23.4281
ZMB	Zambia	African	Lower middle income	2018	ICEH - DHS	vzdpt	One-year-old children who did not receive any doses of the DTP vaccine (%)	Economic status (wealth quintile)	Difference	-2.15873	-4.41972	0.102269	2.09659
ZWE	Zimbabwe	African	Lower middle income	2019	ICEH - MICS	vzdpt	One-year-old children who did not receive any doses of the DTP vaccine (%)	Economic status (wealth quintile)	Difference	-6.28932	-11.4087	-1.16993	5.49828
PSE	occupied Palestinian territory	Eastern Mediterranean	Lower middle income	2019	ICEH - MICS	vzdpt	One-year-old children who did not receive any doses of the DTP vaccine (%)	Economic status (wealth quintile)	Difference	6.35766	2.58003	10.1353	4.48436
AFG	Afghanistan	Eastern Mediterranean	Low income	2022	ICEH - MICS	vdpt	DTP3 immunization coverage among one-year-olds (%)	Place of residence	Difference	17.8169	12.4261	23.2077	51.3442
ALB	Albania	European	Upper middle income	2017	ICEH - DHS	vdpt	DTP3 immunization coverage among one-year-olds (%)	Place of residence	Difference	-0.364052	-3.91877	3.19067	97.7766
DZA	Algeria	African	Upper middle income	2019	ICEH - MICS	vdpt	DTP3 immunization coverage among one-year-olds (%)	Place of residence	Difference	-4.63067	-9.82202	0.560671	62.0808
AGO	Angola	African	Lower middle income	2015	ICEH - DHS	vdpt	DTP3 immunization coverage among one-year-olds (%)	Place of residence	Difference	26.0696	19.9884	32.1508	40.6141
ARM	Armenia	European	Upper middle income	2016	ICEH - DHS	vdpt	DTP3 immunization coverage among one-year-olds (%)	Place of residence	Difference	-4.27255	-9.69669	1.15159	92.6966
BGD	Bangladesh	South-East Asia	Lower middle income	2017	ICEH - DHS	vdpt	DTP3 immunization coverage among one-year-olds (%)	Place of residence	Difference	-1.07887	-3.90963	1.75188	95.9125
BLZ	Belize	Americas	Upper middle income	2016	ICEH - MICS	vdpt	DTP3 immunization coverage among one-year-olds (%)	Place of residence	Difference	4.17368	-4.92194	13.2693	83.0241
BEN	Benin	African	Lower middle income	2017	ICEH - DHS	vdpt	DTP3 immunization coverage among one-year-olds (%)	Place of residence	Difference	7.84505	3.05546	12.6346	73.1937
BOL	Bolivia (Plurinational State of)	Americas	Lower middle income	2016	ICEH - NSS	vdpt	DTP3 immunization coverage among one-year-olds (%)	Place of residence	Difference	0.89827	-4.7732	6.56974	85.4661
BFA	Burkina Faso	African	Low income	2021	ICEH - DHS	vdpt	DTP3 immunization coverage among one-year-olds (%)	Place of residence	Difference	-0.0494537	-3.53962	3.44071	88.6397
BDI	Burundi	African	Low income	2016	ICEH - DHS	vdpt	DTP3 immunization coverage among one-year-olds (%)	Place of residence	Difference	-2.41656	-5.0455	0.212383	97.3059
KHM	Cambodia	Western Pacific	Lower middle income	2021	ICEH - DHS	vdpt	DTP3 immunization coverage among one-year-olds (%)	Place of residence	Difference	2.71413	-2.19418	7.62243	84.0744
CMR	Cameroon	African	Lower middle income	2018	ICEH - DHS	vdpt	DTP3 immunization coverage among one-year-olds (%)	Place of residence	Difference	18.3854	12.4972	24.2735	72.3578
CAF	Central African Republic	African	Low income	2019	ICEH - MICS	vdpt	DTP3 immunization coverage among one-year-olds (%)	Place of residence	Difference	23.0804	17.0838	29.0771	32.5751
TCD	Chad	African	Low income	2014	ICEH - DHS	vdpt	DTP3 immunization coverage among one-year-olds (%)	Place of residence	Difference	7.68308	1.34232	14.0238	33.7898
COG	Congo	African	Lower middle income	2014	ICEH - MICS	vdpt	DTP3 immunization coverage among one-year-olds (%)	Place of residence	Difference	23.3883	17.028	29.7486	65.2737
CRI	Costa Rica	Americas	Upper middle income	2018	ICEH - MICS	vdpt	DTP3 immunization coverage among one-year-olds (%)	Place of residence	Difference	-1.92572	-6.94155	3.09011	92.9636
CUB	Cuba	Americas	Upper middle income	2019	ICEH - MICS	vdpt	DTP3 immunization coverage among one-year-olds (%)	Place of residence	Difference	-0.724091	-5.38328	3.9351	94.6773
CIV	Côte d'Ivoire	African	Lower middle income	2021	ICEH - DHS	vdpt	DTP3 immunization coverage among one-year-olds (%)	Place of residence	Difference	-5.04128	-12.5989	2.51633	54.5218
COD	Democratic Republic of the Congo	African	Low income	2017	ICEH - MICS	vdpt	DTP3 immunization coverage among one-year-olds (%)	Place of residence	Difference	17.0329	8.24097	25.8248	45.3916
DOM	Dominican Republic	Americas	Upper middle income	2019	ICEH - MICS	vdpt	DTP3 immunization coverage among one-year-olds (%)	Place of residence	Difference	1.19862	-6.90933	9.30656	64.3962
ECU	Ecuador	Americas	Upper middle income	2018	ICEH - NSS	vdpt	DTP3 immunization coverage among one-year-olds (%)	Place of residence	Difference	-0.91787	-3.60782	1.77208	91.4083
EGY	Egypt	Eastern Mediterranean	Lower middle income	2014	ICEH - DHS	vdpt	DTP3 immunization coverage among one-year-olds (%)	Place of residence	Difference	1.61162	0.243646	2.97959	97.36
SLV	El Salvador	Americas	Upper middle income	2014	ICEH - MICS	vdpt	DTP3 immunization coverage among one-year-olds (%)	Place of residence	Difference	-3.28288	-7.21268	0.646935	93.0976
SWZ	Eswatini	African	Lower middle income	2014	ICEH - MICS	vdpt	DTP3 immunization coverage among one-year-olds (%)	Place of residence	Difference	3.95901	-1.75483	9.67286	90.8071
ETH	Ethiopia	African	Low income	2019	ICEH - DHS	vdpt	DTP3 immunization coverage among one-year-olds (%)	Place of residence	Difference	20.8462	3.67767	38.0148	62.4103
FJI	Fiji	Western Pacific	Upper middle income	2021	ICEH - MICS	vdpt	DTP3 immunization coverage among one-year-olds (%)	Place of residence	Difference	2.29697	-2.00701	6.60094	95.4355
GAB	Gabon	African	Upper middle income	2019	ICEH - DHS	vdpt	DTP3 immunization coverage among one-year-olds (%)	Place of residence	Difference	13.154	3.66838	22.6397	69.0715
GMB	Gambia	African	Low income	2019	ICEH - DHS	vdpt	DTP3 immunization coverage among one-year-olds (%)	Place of residence	Difference	-4.69862	-7.62713	-1.77012	93.6022
GHA	Ghana	African	Lower middle income	2017	ICEH - MICS	vdpt	DTP3 immunization coverage among one-year-olds (%)	Place of residence	Difference	3.57608	-0.666802	7.81896	89.4688
GTM	Guatemala	Americas	Upper middle income	2015	ICEH - DHS	vdpt	DTP3 immunization coverage among one-year-olds (%)	Place of residence	Difference	2.58528	-1.47867	6.64924	84.7135
GIN	Guinea	African	Lower middle income	2018	ICEH - DHS	vdpt	DTP3 immunization coverage among one-year-olds (%)	Place of residence	Difference	15.5249	7.72912	23.3206	40.8209
GNB	Guinea-Bissau	African	Low income	2019	ICEH - MICS	vdpt	DTP3 immunization coverage among one-year-olds (%)	Place of residence	Difference	-1.44196	-8.0144	5.13049	84.3838
HTI	Haiti	Americas	Lower middle income	2016	ICEH - DHS	vdpt	DTP3 immunization coverage among one-year-olds (%)	Place of residence	Difference	15.0926	7.03324	23.152	55.7876
HND	Honduras	Americas	Lower middle income	2019	ICEH - MICS	vdpt	DTP3 immunization coverage among one-year-olds (%)	Place of residence	Difference	-2.06714	-5.61275	1.47848	91.2693
IND	India	South-East Asia	Lower middle income	2020	ICEH - DHS	vdpt	DTP3 immunization coverage among one-year-olds (%)	Place of residence	Difference	-1.26039	-2.54382	0.0230339	87.3963
IDN	Indonesia	South-East Asia	Upper middle income	2017	ICEH - DHS	vdpt	DTP3 immunization coverage among one-year-olds (%)	Place of residence	Difference	6.26653	2.32094	10.2121	76.8159
IRQ	Iraq	Eastern Mediterranean	Upper middle income	2018	ICEH - MICS	vdpt	DTP3 immunization coverage among one-year-olds (%)	Place of residence	Difference	13.0231	4.73676	21.3094	68.724
JOR	Jordan	Eastern Mediterranean	Lower middle income	2017	ICEH - DHS	vdpt	DTP3 immunization coverage among one-year-olds (%)	Place of residence	Difference	-2.88283	-6.77943	1.01377	90.0226
KAZ	Kazakhstan	European	Upper middle income	2015	ICEH - MICS	vdpt	DTP3 immunization coverage among one-year-olds (%)	Place of residence	Difference	-10.0555	-14.0092	-6.10186	91.4163
KEN	Kenya	African	Lower middle income	2022	ICEH - DHS	vdpt	DTP3 immunization coverage among one-year-olds (%)	Place of residence	Difference	-1.96777	-4.88138	0.945833	89.8587
KIR	Kiribati	Western Pacific	Lower middle income	2019	ICEH - MICS	vdpt	DTP3 immunization coverage among one-year-olds (%)	Place of residence	Difference	0.335224	-9.84137	10.5118	47.1025
KGZ	Kyrgyzstan	European	Lower middle income	2018	ICEH - MICS	vdpt	DTP3 immunization coverage among one-year-olds (%)	Place of residence	Difference	-11.8885	-19.5313	-4.24581	85.5008
LAO	Lao People's Democratic Republic	Western Pacific	Lower middle income	2017	ICEH - MICS	vdpt	DTP3 immunization coverage among one-year-olds (%)	Place of residence	Difference	7.5218	1.57345	13.4701	58.2388
LSO	Lesotho	African	Lower middle income	2018	ICEH - MICS	vdpt	DTP3 immunization coverage among one-year-olds (%)	Place of residence	Difference	-0.58831	-8.54693	7.37031	83.2334
LBR	Liberia	African	Low income	2019	ICEH - DHS	vdpt	DTP3 immunization coverage among one-year-olds (%)	Place of residence	Difference	1.52395	-7.5943	10.6422	69.2414
MDG	Madagascar	African	Low income	2021	ICEH - DHS	vdpt	DTP3 immunization coverage among one-year-olds (%)	Place of residence	Difference	13.0704	6.52666	19.6141	68.464
MWI	Malawi	African	Low income	2020	ICEH - MICS	vdpt	DTP3 immunization coverage among one-year-olds (%)	Place of residence	Difference	3.14962	-0.323241	6.62248	90.2867
MDV	Maldives	South-East Asia	Upper middle income	2016	ICEH - DHS	vdpt	DTP3 immunization coverage among one-year-olds (%)	Place of residence	Difference	2.2612	-8.56906	13.0915	85.8887
MLI	Mali	African	Low income	2018	ICEH - DHS	vdpt	DTP3 immunization coverage among one-year-olds (%)	Place of residence	Difference	11.0469	4.81079	17.283	70.981
MRT	Mauritania	African	Lower middle income	2019	ICEH - DHS	vdpt	DTP3 immunization coverage among one-year-olds (%)	Place of residence	Difference	6.81714	1.04623	12.588	73.3871
MEX	Mexico	Americas	Upper middle income	2019	ICEH - NSS	vdpt	DTP3 immunization coverage among one-year-olds (%)	Place of residence	Difference	-8.84035	-13.8994	-3.78129	73.7873
MNG	Mongolia	Western Pacific	Upper middle income	2018	ICEH - MICS	vdpt	DTP3 immunization coverage among one-year-olds (%)	Place of residence	Difference	-1.05986	-5.77271	3.65299	90.8722
MNE	Montenegro	European	Upper middle income	2013	ICEH - MICS	vdpt	DTP3 immunization coverage among one-year-olds (%)	Place of residence	Difference	2.84057	-7.804	13.4851	89.0276
MOZ	Mozambique	African	Low income	2015	ICEH - AIS	vdpt	DTP3 immunization coverage among one-year-olds (%)	Place of residence	Difference	10.2117	3.60566	16.8178	82.0596
MMR	Myanmar	South-East Asia	Lower middle income	2016	ICEH - DHS	vdpt	DTP3 immunization coverage among one-year-olds (%)	Place of residence	Difference	16.9355	8.18596	25.6851	62.6651
NAM	Namibia	African	Upper middle income	2013	ICEH - DHS	vdpt	DTP3 immunization coverage among one-year-olds (%)	Place of residence	Difference	-9.75282	-15.9332	-3.57241	83.7852
NPL	Nepal	South-East Asia	Lower middle income	2022	ICEH - DHS	vdpt	DTP3 immunization coverage among one-year-olds (%)	Place of residence	Difference	0.682083	-4.09753	5.4617	90.0356
NER	Niger	African	Low income	2021	ICEH - DHS	vdpt	DTP3 immunization coverage among one-year-olds (%)	Place of residence	Difference	2.90265	-9.88618	15.6915	64.4625
NGA	Nigeria	African	Lower middle income	2021	ICEH - MICS	vdpt	DTP3 immunization coverage among one-year-olds (%)	Place of residence	Difference	25.2296	20.6096	29.8497	56.5854
MKD	North Macedonia	European	Upper middle income	2019	ICEH - MICS	vdpt	DTP3 immunization coverage among one-year-olds (%)	Place of residence	Difference	-3.59851	-18.3763	11.1793	82.6794
PAK	Pakistan	Eastern Mediterranean	Lower middle income	2017	ICEH - DHS	vdpt	DTP3 immunization coverage among one-year-olds (%)	Place of residence	Difference	10.1034	3.72144	16.4854	75.5489
PNG	Papua New Guinea	Western Pacific	Lower middle income	2017	ICEH - DHS	vdpt	DTP3 immunization coverage among one-year-olds (%)	Place of residence	Difference	17.8695	4.78841	30.9506	42.3842
PRY	Paraguay	Americas	Upper middle income	2016	ICEH - MICS	vdpt	DTP3 immunization coverage among one-year-olds (%)	Place of residence	Difference	1.09977	-3.50217	5.70171	88.2285
PER	Peru	Americas	Upper middle income	2022	ICEH - DHS	vdpt	DTP3 immunization coverage among one-year-olds (%)	Place of residence	Difference	4.84695	1.61186	8.08205	86.0438
PHL	Philippines	Western Pacific	Lower middle income	2022	ICEH - DHS	vdpt	DTP3 immunization coverage among one-year-olds (%)	Place of residence	Difference	1.10606	-4.97919	7.19131	79.0978
RWA	Rwanda	African	Low income	2019	ICEH - DHS	vdpt	DTP3 immunization coverage among one-year-olds (%)	Place of residence	Difference	-0.0921173	-1.50149	1.31726	98.951
WSM	Samoa	Western Pacific	Lower middle income	2020	ICEH - DHS/MICS	vdpt	DTP3 immunization coverage among one-year-olds (%)	Place of residence	Difference	5.14216	-5.58517	15.8695	39.0182
STP	Sao Tome and Principe	African	Lower middle income	2019	ICEH - MICS	vdpt	DTP3 immunization coverage among one-year-olds (%)	Place of residence	Difference	3.58318	-1.58434	8.7507	94.233
SEN	Senegal	African	Lower middle income	2019	ICEH - DHS	vdpt	DTP3 immunization coverage among one-year-olds (%)	Place of residence	Difference	6.07571	2.36005	9.79136	92.4321
SRB	Serbia	European	Upper middle income	2019	ICEH - MICS	vdpt	DTP3 immunization coverage among one-year-olds (%)	Place of residence	Difference	1.85513	-5.89355	9.60381	89.7669
SLE	Sierra Leone	African	Low income	2019	ICEH - DHS	vdpt	DTP3 immunization coverage among one-year-olds (%)	Place of residence	Difference	0.32003	-4.58723	5.22729	78.9928
ZAF	South Africa	African	Upper middle income	2016	ICEH - DHS	vdpt	DTP3 immunization coverage among one-year-olds (%)	Place of residence	Difference	-6.17728	-15.9829	3.62834	66.597
SDN	Sudan	Eastern Mediterranean	Low income	2014	ICEH - MICS	vdpt	DTP3 immunization coverage among one-year-olds (%)	Place of residence	Difference	11.6891	6.1945	17.1837	72.7191
SUR	Suriname	Americas	Upper middle income	2018	ICEH - MICS	vdpt	DTP3 immunization coverage among one-year-olds (%)	Place of residence	Difference	-1.07755	-10.9804	8.82528	68.0874
TJK	Tajikistan	European	Lower middle income	2017	ICEH - DHS	vdpt	DTP3 immunization coverage among one-year-olds (%)	Place of residence	Difference	-9.93686	-15.472	-4.40171	87.0885
THA	Thailand	South-East Asia	Upper middle income	2022	ICEH - MICS	vdpt	DTP3 immunization coverage among one-year-olds (%)	Place of residence	Difference	-4.01252	-9.76734	1.7423	88.6904
TLS	Timor-Leste	South-East Asia	Lower middle income	2016	ICEH - DHS	vdpt	DTP3 immunization coverage among one-year-olds (%)	Place of residence	Difference	5.33548	-1.73865	12.4096	61.853
TGO	Togo	African	Low income	2017	ICEH - MICS	vdpt	DTP3 immunization coverage among one-year-olds (%)	Place of residence	Difference	2.93247	-5.00056	10.8655	78.2682
TON	Tonga	Western Pacific	Upper middle income	2019	ICEH - MICS	vdpt	DTP3 immunization coverage among one-year-olds (%)	Place of residence	Difference	-7.47652	-16.3529	1.39984	93.5227
TUN	Tunisia	Eastern Mediterranean	Lower middle income	2018	ICEH - MICS	vdpt	DTP3 immunization coverage among one-year-olds (%)	Place of residence	Difference	-17.9941	-24.2188	-11.7694	81.0523
TKM	Turkmenistan	European	Upper middle income	2015	ICEH - MICS	vdpt	DTP3 immunization coverage among one-year-olds (%)	Place of residence	Difference	-4.16621	-6.80409	-1.52832	98.5222
TUV	Tuvalu	Western Pacific	Upper middle income	2020	ICEH - MICS	vdpt	DTP3 immunization coverage among one-year-olds (%)	Place of residence	Difference	4.60872	-12.6199	21.8373	80.0809
TUR	Türkiye	European	Upper middle income	2018	ICEH - DHS	vdpt	DTP3 immunization coverage among one-year-olds (%)	Place of residence	Difference	6.68609	-3.42514	16.7973	78.8117
UGA	Uganda	African	Low income	2016	ICEH - DHS	vdpt	DTP3 immunization coverage among one-year-olds (%)	Place of residence	Difference	-2.25286	-6.98446	2.47874	79.2893
TZA	United Republic of Tanzania	African	Lower middle income	2022	ICEH - DHS	vdpt	DTP3 immunization coverage among one-year-olds (%)	Place of residence	Difference	5.44843	2.13872	8.75813	90.2059
UZB	Uzbekistan	European	Lower middle income	2021	ICEH - MICS	vdpt	DTP3 immunization coverage among one-year-olds (%)	Place of residence	Difference	-3.33982	-6.54718	-0.132462	95.7647
VNM	Viet Nam	Western Pacific	Lower middle income	2020	ICEH - MICS	vdpt	DTP3 immunization coverage among one-year-olds (%)	Place of residence	Difference	-0.505821	-6.40246	5.39082	91.295
YEM	Yemen	Eastern Mediterranean	Low income	2013	ICEH - DHS	vdpt	DTP3 immunization coverage among one-year-olds (%)	Place of residence	Difference	22.6261	17.0639	28.1883	59.8389
ZMB	Zambia	African	Lower middle income	2018	ICEH - DHS	vdpt	DTP3 immunization coverage among one-year-olds (%)	Place of residence	Difference	3.9609	0.799014	7.12278	92.1204
ZWE	Zimbabwe	African	Lower middle income	2019	ICEH - MICS	vdpt	DTP3 immunization coverage among one-year-olds (%)	Place of residence	Difference	4.25797	0.602326	7.91362	90.7397
PSE	occupied Palestinian territory	Eastern Mediterranean	Lower middle income	2019	ICEH - MICS	vdpt	DTP3 immunization coverage among one-year-olds (%)	Place of residence	Difference	2.6819	-1.28089	6.64469	91.0199
AFG	Afghanistan	Eastern Mediterranean	Low income	2022	ICEH - MICS	vzdpt	One-year-old children who did not receive any doses of the DTP vaccine (%)	Place of residence	Difference	-18.094	-22.5268	-13.6613	35.7049
ALB	Albania	European	Upper middle income	2017	ICEH - DHS	vzdpt	One-year-old children who did not receive any doses of the DTP vaccine (%)	Place of residence	Difference	-0.989093	-2.32046	0.342272	0.457472
DZA	Algeria	African	Upper middle income	2019	ICEH - MICS	vzdpt	One-year-old children who did not receive any doses of the DTP vaccine (%)	Place of residence	Difference	0.0621285	-1.80511	1.92937	4.50654
AGO	Angola	African	Lower middle income	2015	ICEH - DHS	vzdpt	One-year-old children who did not receive any doses of the DTP vaccine (%)	Place of residence	Difference	-32.0988	-37.8168	-26.3807	31.237
ARM	Armenia	European	Upper middle income	2016	ICEH - DHS	vzdpt	One-year-old children who did not receive any doses of the DTP vaccine (%)	Place of residence	Difference	-0.164638	-2.6498	2.32053	1.53695
BGD	Bangladesh	South-East Asia	Lower middle income	2017	ICEH - DHS	vzdpt	One-year-old children who did not receive any doses of the DTP vaccine (%)	Place of residence	Difference	0.0236052	-1.50376	1.55097	1.51363
BLZ	Belize	Americas	Upper middle income	2016	ICEH - MICS	vzdpt	One-year-old children who did not receive any doses of the DTP vaccine (%)	Place of residence	Difference	-4.07428	-10.2624	2.11385	7.07711
BEN	Benin	African	Lower middle income	2017	ICEH - DHS	vzdpt	One-year-old children who did not receive any doses of the DTP vaccine (%)	Place of residence	Difference	-6.00383	-9.99756	-2.0101	15.752
BFA	Burkina Faso	African	Low income	2021	ICEH - DHS	vzdpt	One-year-old children who did not receive any doses of the DTP vaccine (%)	Place of residence	Difference	-2.22422	-4.35946	-0.0889751	5.10236
BDI	Burundi	African	Low income	2016	ICEH - DHS	vzdpt	One-year-old children who did not receive any doses of the DTP vaccine (%)	Place of residence	Difference	0.17653	-1.04937	1.40243	0.787543
KHM	Cambodia	Western Pacific	Lower middle income	2021	ICEH - DHS	vzdpt	One-year-old children who did not receive any doses of the DTP vaccine (%)	Place of residence	Difference	-2.83031	-6.00635	0.34573	7.65527
CMR	Cameroon	African	Lower middle income	2018	ICEH - DHS	vzdpt	One-year-old children who did not receive any doses of the DTP vaccine (%)	Place of residence	Difference	-13.4514	-18.2678	-8.63502	16.7031
CAF	Central African Republic	African	Low income	2019	ICEH - MICS	vzdpt	One-year-old children who did not receive any doses of the DTP vaccine (%)	Place of residence	Difference	-24.2316	-30.7461	-17.7171	44.9879
TCD	Chad	African	Low income	2014	ICEH - DHS	vzdpt	One-year-old children who did not receive any doses of the DTP vaccine (%)	Place of residence	Difference	-14.9461	-21.7814	-8.1109	41.7154
COG	Congo	African	Lower middle income	2014	ICEH - MICS	vzdpt	One-year-old children who did not receive any doses of the DTP vaccine (%)	Place of residence	Difference	-16.2864	-20.5613	-12.0116	13.9952
CRI	Costa Rica	Americas	Upper middle income	2018	ICEH - MICS	vzdpt	One-year-old children who did not receive any doses of the DTP vaccine (%)	Place of residence	Difference	-1.40569	-4.27622	1.46484	2.31412
CUB	Cuba	Americas	Upper middle income	2019	ICEH - MICS	vzdpt	One-year-old children who did not receive any doses of the DTP vaccine (%)	Place of residence	Difference	0.179257	-3.70908	4.06759	2.58116
CIV	Côte d'Ivoire	African	Lower middle income	2021	ICEH - DHS	vzdpt	One-year-old children who did not receive any doses of the DTP vaccine (%)	Place of residence	Difference	4.76629	-2.43171	11.9643	30.0413
COD	Democratic Republic of the Congo	African	Low income	2017	ICEH - MICS	vzdpt	One-year-old children who did not receive any doses of the DTP vaccine (%)	Place of residence	Difference	-19.27	-27.1443	-11.3957	34.0505
DOM	Dominican Republic	Americas	Upper middle income	2019	ICEH - MICS	vzdpt	One-year-old children who did not receive any doses of the DTP vaccine (%)	Place of residence	Difference	-2.26613	-5.70274	1.17049	8.07133
ECU	Ecuador	Americas	Upper middle income	2018	ICEH - NSS	vzdpt	One-year-old children who did not receive any doses of the DTP vaccine (%)	Place of residence	Difference	-0.742952	-2.90278	1.41688	5.38063
EGY	Egypt	Eastern Mediterranean	Lower middle income	2014	ICEH - DHS	vzdpt	One-year-old children who did not receive any doses of the DTP vaccine (%)	Place of residence	Difference	-0.493696	-1.06663	0.0792394	0.595848
SLV	El Salvador	Americas	Upper middle income	2014	ICEH - MICS	vzdpt	One-year-old children who did not receive any doses of the DTP vaccine (%)	Place of residence	Difference	0.199052	-1.4124	1.81051	1.08781
SWZ	Eswatini	African	Lower middle income	2014	ICEH - MICS	vzdpt	One-year-old children who did not receive any doses of the DTP vaccine (%)	Place of residence	Difference	0.910254	-3.67806	5.49857	3.40436
ETH	Ethiopia	African	Low income	2019	ICEH - DHS	vzdpt	One-year-old children who did not receive any doses of the DTP vaccine (%)	Place of residence	Difference	-19.677	-28.8829	-10.4712	23.6966
FJI	Fiji	Western Pacific	Upper middle income	2021	ICEH - MICS	vzdpt	One-year-old children who did not receive any doses of the DTP vaccine (%)	Place of residence	Difference	-0.449462	-4.01962	3.12069	3.33201
GAB	Gabon	African	Upper middle income	2019	ICEH - DHS	vzdpt	One-year-old children who did not receive any doses of the DTP vaccine (%)	Place of residence	Difference	-10.9004	-18.9971	-2.80378	16.3769
GMB	Gambia	African	Low income	2019	ICEH - DHS	vzdpt	One-year-old children who did not receive any doses of the DTP vaccine (%)	Place of residence	Difference	1.30975	-0.271024	2.89053	1.65251
GHA	Ghana	African	Lower middle income	2017	ICEH - MICS	vzdpt	One-year-old children who did not receive any doses of the DTP vaccine (%)	Place of residence	Difference	-0.515544	-3.38184	2.35075	4.02736
GTM	Guatemala	Americas	Upper middle income	2015	ICEH - DHS	vzdpt	One-year-old children who did not receive any doses of the DTP vaccine (%)	Place of residence	Difference	-1.2485	-2.68347	0.186477	2.46997
GIN	Guinea	African	Lower middle income	2018	ICEH - DHS	vzdpt	One-year-old children who did not receive any doses of the DTP vaccine (%)	Place of residence	Difference	-23.2923	-30.2196	-16.365	37.6909
GNB	Guinea-Bissau	African	Low income	2019	ICEH - MICS	vzdpt	One-year-old children who did not receive any doses of the DTP vaccine (%)	Place of residence	Difference	2.50893	-2.94209	7.95996	7.03253
HTI	Haiti	Americas	Lower middle income	2016	ICEH - DHS	vzdpt	One-year-old children who did not receive any doses of the DTP vaccine (%)	Place of residence	Difference	-7.62167	-13.7213	-1.52208	16.4572
HND	Honduras	Americas	Lower middle income	2019	ICEH - MICS	vzdpt	One-year-old children who did not receive any doses of the DTP vaccine (%)	Place of residence	Difference	-0.600268	-2.86018	1.65965	3.46966
IND	India	South-East Asia	Lower middle income	2020	ICEH - DHS	vzdpt	One-year-old children who did not receive any doses of the DTP vaccine (%)	Place of residence	Difference	1.55385	0.511946	2.59576	6.35993
IDN	Indonesia	South-East Asia	Upper middle income	2017	ICEH - DHS	vzdpt	One-year-old children who did not receive any doses of the DTP vaccine (%)	Place of residence	Difference	-4.63807	-7.46944	-1.8067	11.1389
IRQ	Iraq	Eastern Mediterranean	Upper middle income	2018	ICEH - MICS	vzdpt	One-year-old children who did not receive any doses of the DTP vaccine (%)	Place of residence	Difference	-4.80279	-9.3117	-0.293886	13.3119
JOR	Jordan	Eastern Mediterranean	Lower middle income	2017	ICEH - DHS	vzdpt	One-year-old children who did not receive any doses of the DTP vaccine (%)	Place of residence	Difference	2.97297	-0.498384	6.44432	7.42212
KAZ	Kazakhstan	European	Upper middle income	2015	ICEH - MICS	vzdpt	One-year-old children who did not receive any doses of the DTP vaccine (%)	Place of residence	Difference	3.6903	0.877489	6.50311	4.38987
KEN	Kenya	African	Lower middle income	2022	ICEH - DHS	vzdpt	One-year-old children who did not receive any doses of the DTP vaccine (%)	Place of residence	Difference	-0.357863	-1.78627	1.07054	2.899
KIR	Kiribati	Western Pacific	Lower middle income	2019	ICEH - MICS	vzdpt	One-year-old children who did not receive any doses of the DTP vaccine (%)	Place of residence	Difference	4.83593	-5.55825	15.2301	40.1399
KGZ	Kyrgyzstan	European	Lower middle income	2018	ICEH - MICS	vzdpt	One-year-old children who did not receive any doses of the DTP vaccine (%)	Place of residence	Difference	7.87453	0.948976	14.8001	9.35604
LAO	Lao People's Democratic Republic	Western Pacific	Lower middle income	2017	ICEH - MICS	vzdpt	One-year-old children who did not receive any doses of the DTP vaccine (%)	Place of residence	Difference	-7.06729	-12.1531	-1.98148	27.1421
LSO	Lesotho	African	Lower middle income	2018	ICEH - MICS	vzdpt	One-year-old children who did not receive any doses of the DTP vaccine (%)	Place of residence	Difference	-1.1504	-5.94877	3.64797	8.46336
LBR	Liberia	African	Low income	2019	ICEH - DHS	vzdpt	One-year-old children who did not receive any doses of the DTP vaccine (%)	Place of residence	Difference	-3.59222	-8.64419	1.45975	8.55016
MDG	Madagascar	African	Low income	2021	ICEH - DHS	vzdpt	One-year-old children who did not receive any doses of the DTP vaccine (%)	Place of residence	Difference	-9.77295	-15.4411	-4.10476	21.7483
MWI	Malawi	African	Low income	2020	ICEH - MICS	vzdpt	One-year-old children who did not receive any doses of the DTP vaccine (%)	Place of residence	Difference	-0.161715	-2.98425	2.66082	4.57261
MDV	Maldives	South-East Asia	Upper middle income	2016	ICEH - DHS	vzdpt	One-year-old children who did not receive any doses of the DTP vaccine (%)	Place of residence	Difference	-1.20665	-9.17583	6.76252	9.22361
MLI	Mali	African	Low income	2018	ICEH - DHS	vzdpt	One-year-old children who did not receive any doses of the DTP vaccine (%)	Place of residence	Difference	-12.6804	-17.2981	-8.06267	17.9427
MRT	Mauritania	African	Lower middle income	2019	ICEH - DHS	vzdpt	One-year-old children who did not receive any doses of the DTP vaccine (%)	Place of residence	Difference	-3.50066	-8.01938	1.01806	12.1634
MEX	Mexico	Americas	Upper middle income	2019	ICEH - NSS	vzdpt	One-year-old children who did not receive any doses of the DTP vaccine (%)	Place of residence	Difference	1.33566	-1.57695	4.24828	7.25907
MNG	Mongolia	Western Pacific	Upper middle income	2018	ICEH - MICS	vzdpt	One-year-old children who did not receive any doses of the DTP vaccine (%)	Place of residence	Difference	-1.39577	-3.94801	1.15647	2.96182
MNE	Montenegro	European	Upper middle income	2013	ICEH - MICS	vzdpt	One-year-old children who did not receive any doses of the DTP vaccine (%)	Place of residence	Difference	-0.919122	-8.54995	6.7117	5.5552
MOZ	Mozambique	African	Low income	2015	ICEH - AIS	vzdpt	One-year-old children who did not receive any doses of the DTP vaccine (%)	Place of residence	Difference	-7.20398	-12.8898	-1.51813	9.99848
MMR	Myanmar	South-East Asia	Lower middle income	2016	ICEH - DHS	vzdpt	One-year-old children who did not receive any doses of the DTP vaccine (%)	Place of residence	Difference	-5.5555	-12.655	1.54404	13.1389
NAM	Namibia	African	Upper middle income	2013	ICEH - DHS	vzdpt	One-year-old children who did not receive any doses of the DTP vaccine (%)	Place of residence	Difference	7.11436	2.94148	11.2872	7.3252
NPL	Nepal	South-East Asia	Lower middle income	2022	ICEH - DHS	vzdpt	One-year-old children who did not receive any doses of the DTP vaccine (%)	Place of residence	Difference	-0.331588	-3.95828	3.2951	5.31301
NER	Niger	African	Low income	2021	ICEH - DHS	vzdpt	One-year-old children who did not receive any doses of the DTP vaccine (%)	Place of residence	Difference	-0.877134	-9.4649	7.71064	19.3911
NGA	Nigeria	African	Lower middle income	2021	ICEH - MICS	vzdpt	One-year-old children who did not receive any doses of the DTP vaccine (%)	Place of residence	Difference	-21.5365	-25.7464	-17.3266	29.681
MKD	North Macedonia	European	Upper middle income	2019	ICEH - MICS	vzdpt	One-year-old children who did not receive any doses of the DTP vaccine (%)	Place of residence	Difference	5.00963	-0.884109	10.9034	4.1236
PAK	Pakistan	Eastern Mediterranean	Lower middle income	2017	ICEH - DHS	vzdpt	One-year-old children who did not receive any doses of the DTP vaccine (%)	Place of residence	Difference	-8.71817	-13.3581	-4.07821	13.6547
PNG	Papua New Guinea	Western Pacific	Lower middle income	2017	ICEH - DHS	vzdpt	One-year-old children who did not receive any doses of the DTP vaccine (%)	Place of residence	Difference	-20.8197	-30.0369	-11.6024	36.1098
PRY	Paraguay	Americas	Upper middle income	2016	ICEH - MICS	vzdpt	One-year-old children who did not receive any doses of the DTP vaccine (%)	Place of residence	Difference	-2.14912	-5.24044	0.94221	5.20723
PER	Peru	Americas	Upper middle income	2022	ICEH - DHS	vzdpt	One-year-old children who did not receive any doses of the DTP vaccine (%)	Place of residence	Difference	-3.46185	-5.83091	-1.09279	5.87965
PHL	Philippines	Western Pacific	Lower middle income	2022	ICEH - DHS	vzdpt	One-year-old children who did not receive any doses of the DTP vaccine (%)	Place of residence	Difference	0.170386	-4.5622	4.90297	13.3358
RWA	Rwanda	African	Low income	2019	ICEH - DHS	vzdpt	One-year-old children who did not receive any doses of the DTP vaccine (%)	Place of residence	Difference	0.877673	-0.457712	2.21306	0.392929
WSM	Samoa	Western Pacific	Lower middle income	2020	ICEH - DHS/MICS	vzdpt	One-year-old children who did not receive any doses of the DTP vaccine (%)	Place of residence	Difference	-9.50347	-19.0002	-0.00669985	29.5171
STP	Sao Tome and Principe	African	Lower middle income	2019	ICEH - MICS	vzdpt	One-year-old children who did not receive any doses of the DTP vaccine (%)	Place of residence	Difference	-1.60526	-5.18356	1.97304	2.28831
SEN	Senegal	African	Lower middle income	2019	ICEH - DHS	vzdpt	One-year-old children who did not receive any doses of the DTP vaccine (%)	Place of residence	Difference	-3.22468	-6.1535	-0.295865	3.81715
SRB	Serbia	European	Upper middle income	2019	ICEH - MICS	vzdpt	One-year-old children who did not receive any doses of the DTP vaccine (%)	Place of residence	Difference	-4.2627	-9.13168	0.606287	3.53953
SLE	Sierra Leone	African	Low income	2019	ICEH - DHS	vzdpt	One-year-old children who did not receive any doses of the DTP vaccine (%)	Place of residence	Difference	-1.76472	-4.4101	0.880662	5.35996
ZAF	South Africa	African	Upper middle income	2016	ICEH - DHS	vzdpt	One-year-old children who did not receive any doses of the DTP vaccine (%)	Place of residence	Difference	2.07616	-3.11183	7.26415	8.84446
SDN	Sudan	Eastern Mediterranean	Low income	2014	ICEH - MICS	vzdpt	One-year-old children who did not receive any doses of the DTP vaccine (%)	Place of residence	Difference	-9.73693	-14.1842	-5.28964	16.7832
SUR	Suriname	Americas	Upper middle income	2018	ICEH - MICS	vzdpt	One-year-old children who did not receive any doses of the DTP vaccine (%)	Place of residence	Difference	1.61531	-6.93824	10.1689	19.7311
TJK	Tajikistan	European	Lower middle income	2017	ICEH - DHS	vzdpt	One-year-old children who did not receive any doses of the DTP vaccine (%)	Place of residence	Difference	5.3494	1.1356	9.56321	7.60356
THA	Thailand	South-East Asia	Upper middle income	2022	ICEH - MICS	vzdpt	One-year-old children who did not receive any doses of the DTP vaccine (%)	Place of residence	Difference	0.724572	-2.62915	4.07829	3.60564
TLS	Timor-Leste	South-East Asia	Lower middle income	2016	ICEH - DHS	vzdpt	One-year-old children who did not receive any doses of the DTP vaccine (%)	Place of residence	Difference	-11.6076	-17.366	-5.84927	21.5987
TGO	Togo	African	Low income	2017	ICEH - MICS	vzdpt	One-year-old children who did not receive any doses of the DTP vaccine (%)	Place of residence	Difference	-3.7659	-9.2274	1.69559	9.15326
TON	Tonga	Western Pacific	Upper middle income	2019	ICEH - MICS	vzdpt	One-year-old children who did not receive any doses of the DTP vaccine (%)	Place of residence	Difference	-0.739902	-6.49683	5.01703	3.62482
TUN	Tunisia	Eastern Mediterranean	Lower middle income	2018	ICEH - MICS	vzdpt	One-year-old children who did not receive any doses of the DTP vaccine (%)	Place of residence	Difference	5.92647	2.95953	8.89341	4.60461
TKM	Turkmenistan	European	Upper middle income	2015	ICEH - MICS	vzdpt	One-year-old children who did not receive any doses of the DTP vaccine (%)	Place of residence	Difference	1.85674	0.373111	3.34037	0.658593
TUV	Tuvalu	Western Pacific	Upper middle income	2020	ICEH - MICS	vzdpt	One-year-old children who did not receive any doses of the DTP vaccine (%)	Place of residence	Difference	-0.247448	-5.24804	4.75314	1.74062
TUR	Türkiye	European	Upper middle income	2018	ICEH - DHS	vzdpt	One-year-old children who did not receive any doses of the DTP vaccine (%)	Place of residence	Difference	-5.92224	-12.0138	0.169284	6.9553
UGA	Uganda	African	Low income	2016	ICEH - DHS	vzdpt	One-year-old children who did not receive any doses of the DTP vaccine (%)	Place of residence	Difference	0.363372	-2.5723	3.29905	5.09316
TZA	United Republic of Tanzania	African	Lower middle income	2022	ICEH - DHS	vzdpt	One-year-old children who did not receive any doses of the DTP vaccine (%)	Place of residence	Difference	-0.261495	-3.0522	2.52921	5.40203
UZB	Uzbekistan	European	Lower middle income	2021	ICEH - MICS	vzdpt	One-year-old children who did not receive any doses of the DTP vaccine (%)	Place of residence	Difference	0.335756	-1.43733	2.10885	1.44542
VNM	Viet Nam	Western Pacific	Lower middle income	2020	ICEH - MICS	vzdpt	One-year-old children who did not receive any doses of the DTP vaccine (%)	Place of residence	Difference	2.14494	-2.38845	6.67832	4.87097
YEM	Yemen	Eastern Mediterranean	Low income	2013	ICEH - DHS	vzdpt	One-year-old children who did not receive any doses of the DTP vaccine (%)	Place of residence	Difference	-12.4626	-16.8881	-8.0372	23.4281
ZMB	Zambia	African	Lower middle income	2018	ICEH - DHS	vzdpt	One-year-old children who did not receive any doses of the DTP vaccine (%)	Place of residence	Difference	-0.928334	-2.51185	0.655186	2.09659
ZWE	Zimbabwe	African	Lower middle income	2019	ICEH - MICS	vzdpt	One-year-old children who did not receive any doses of the DTP vaccine (%)	Place of residence	Difference	-4.15888	-7.11715	-1.20061	5.49828
PSE	occupied Palestinian territory	Eastern Mediterranean	Lower middle income	2019	ICEH - MICS	vzdpt	One-year-old children who did not receive any doses of the DTP vaccine (%)	Place of residence	Difference	-1.28136	-4.43498	1.87226	4.48436
AFG	Afghanistan	Eastern Mediterranean	Low income	2022	ICEH - MICS	vdpt	DTP3 immunization coverage among one-year-olds (%)	Subnational region	Difference	89.2469	81.1131	97.3806	51.3442
ALB	Albania	European	Upper middle income	2017	ICEH - DHS	vdpt	DTP3 immunization coverage among one-year-olds (%)	Subnational region	Difference	5.02049	-1.55065	11.5916	97.7766
DZA	Algeria	African	Upper middle income	2019	ICEH - MICS	vdpt	DTP3 immunization coverage among one-year-olds (%)	Subnational region	Difference	39.8477	32.4339	47.2615	62.0808
AGO	Angola	African	Lower middle income	2015	ICEH - DHS	vdpt	DTP3 immunization coverage among one-year-olds (%)	Subnational region	Difference	48.2388	33.3732	63.1044	40.6141
BGD	Bangladesh	South-East Asia	Lower middle income	2017	ICEH - DHS	vdpt	DTP3 immunization coverage among one-year-olds (%)	Subnational region	Difference	6.24554	1.37579	11.1153	95.9125
BLZ	Belize	Americas	Upper middle income	2016	ICEH - MICS	vdpt	DTP3 immunization coverage among one-year-olds (%)	Subnational region	Difference	14.04	-2.14634	30.2263	83.0241
BEN	Benin	African	Lower middle income	2017	ICEH - DHS	vdpt	DTP3 immunization coverage among one-year-olds (%)	Subnational region	Difference	38.2862	27.4373	49.135	73.1937
BOL	Bolivia (Plurinational State of)	Americas	Lower middle income	2016	ICEH - NSS	vdpt	DTP3 immunization coverage among one-year-olds (%)	Subnational region	Difference	14.3169	5.91206	22.7218	85.4661
BFA	Burkina Faso	African	Low income	2021	ICEH - DHS	vdpt	DTP3 immunization coverage among one-year-olds (%)	Subnational region	Difference	23.8361	10.5399	37.1323	88.6397
BDI	Burundi	African	Low income	2016	ICEH - DHS	vdpt	DTP3 immunization coverage among one-year-olds (%)	Subnational region	Difference	6.54955	2.38339	10.7157	97.3059
KHM	Cambodia	Western Pacific	Lower middle income	2021	ICEH - DHS	vdpt	DTP3 immunization coverage among one-year-olds (%)	Subnational region	Difference	62.2282	45.5379	78.9184	84.0744
CMR	Cameroon	African	Lower middle income	2018	ICEH - DHS	vdpt	DTP3 immunization coverage among one-year-olds (%)	Subnational region	Difference	34.3905	19.9362	48.8449	72.3578
CAF	Central African Republic	African	Low income	2019	ICEH - MICS	vdpt	DTP3 immunization coverage among one-year-olds (%)	Subnational region	Difference	54.3982	45.6278	63.1685	32.5751
TCD	Chad	African	Low income	2014	ICEH - DHS	vdpt	DTP3 immunization coverage among one-year-olds (%)	Subnational region	Difference	57.2576	45.7037	68.8114	33.7898
COG	Congo	African	Lower middle income	2014	ICEH - MICS	vdpt	DTP3 immunization coverage among one-year-olds (%)	Subnational region	Difference	51.7046	40.4123	62.9969	65.2737
CRI	Costa Rica	Americas	Upper middle income	2018	ICEH - MICS	vdpt	DTP3 immunization coverage among one-year-olds (%)	Subnational region	Difference	18.4809	0.559158	36.4026	92.9636
CUB	Cuba	Americas	Upper middle income	2019	ICEH - MICS	vdpt	DTP3 immunization coverage among one-year-olds (%)	Subnational region	Difference	12.2891	-4.2435	28.8217	94.6773
CIV	Côte d'Ivoire	African	Lower middle income	2021	ICEH - DHS	vdpt	DTP3 immunization coverage among one-year-olds (%)	Subnational region	Difference	42.0574	28.8653	55.2496	54.5218
COD	Democratic Republic of the Congo	African	Low income	2017	ICEH - MICS	vdpt	DTP3 immunization coverage among one-year-olds (%)	Subnational region	Difference	80.6017	70.1767	91.0267	45.3916
DOM	Dominican Republic	Americas	Upper middle income	2019	ICEH - MICS	vdpt	DTP3 immunization coverage among one-year-olds (%)	Subnational region	Difference	16.9099	4.92912	28.8907	64.3962
ECU	Ecuador	Americas	Upper middle income	2018	ICEH - NSS	vdpt	DTP3 immunization coverage among one-year-olds (%)	Subnational region	Difference	8.84761	5.11597	12.5793	91.4083
EGY	Egypt	Eastern Mediterranean	Lower middle income	2014	ICEH - DHS	vdpt	DTP3 immunization coverage among one-year-olds (%)	Subnational region	Difference	4.00867	1.84098	6.17636	97.36
SLV	El Salvador	Americas	Upper middle income	2014	ICEH - MICS	vdpt	DTP3 immunization coverage among one-year-olds (%)	Subnational region	Difference	6.84011	-1.48311	15.1633	93.0976
SWZ	Eswatini	African	Lower middle income	2014	ICEH - MICS	vdpt	DTP3 immunization coverage among one-year-olds (%)	Subnational region	Difference	4.43784	-2.73685	11.6125	90.8071
ETH	Ethiopia	African	Low income	2019	ICEH - DHS	vdpt	DTP3 immunization coverage among one-year-olds (%)	Subnational region	Difference	66.9471	52.3817	81.5125	62.4103
FJI	Fiji	Western Pacific	Upper middle income	2021	ICEH - MICS	vdpt	DTP3 immunization coverage among one-year-olds (%)	Subnational region	Difference	5.60236	-3.46558	14.6703	95.4355
GAB	Gabon	African	Upper middle income	2019	ICEH - DHS	vdpt	DTP3 immunization coverage among one-year-olds (%)	Subnational region	Difference	24.845	11.8942	37.7959	69.0715
GMB	Gambia	African	Low income	2019	ICEH - DHS	vdpt	DTP3 immunization coverage among one-year-olds (%)	Subnational region	Difference	12.6309	5.63608	19.6257	93.6022
GHA	Ghana	African	Lower middle income	2017	ICEH - MICS	vdpt	DTP3 immunization coverage among one-year-olds (%)	Subnational region	Difference	16.6763	4.51927	28.8333	89.4688
GTM	Guatemala	Americas	Upper middle income	2015	ICEH - DHS	vdpt	DTP3 immunization coverage among one-year-olds (%)	Subnational region	Difference	23.0391	13.3422	32.736	84.7135
GIN	Guinea	African	Lower middle income	2018	ICEH - DHS	vdpt	DTP3 immunization coverage among one-year-olds (%)	Subnational region	Difference	33.688	20.5829	46.7931	40.8209
GNB	Guinea-Bissau	African	Low income	2019	ICEH - MICS	vdpt	DTP3 immunization coverage among one-year-olds (%)	Subnational region	Difference	30.3468	19.9882	40.7055	84.3838
HTI	Haiti	Americas	Lower middle income	2016	ICEH - DHS	vdpt	DTP3 immunization coverage among one-year-olds (%)	Subnational region	Difference	28.2331	10.1773	46.2889	55.7876
HND	Honduras	Americas	Lower middle income	2019	ICEH - MICS	vdpt	DTP3 immunization coverage among one-year-olds (%)	Subnational region	Difference	29.0577	18.7782	39.3371	91.2693
IND	India	South-East Asia	Lower middle income	2020	ICEH - DHS	vdpt	DTP3 immunization coverage among one-year-olds (%)	Subnational region	Difference	24.3569	18.6379	30.0759	87.3963
IDN	Indonesia	South-East Asia	Upper middle income	2017	ICEH - DHS	vdpt	DTP3 immunization coverage among one-year-olds (%)	Subnational region	Difference	47.9982	37.6426	58.3539	76.8159
IRQ	Iraq	Eastern Mediterranean	Upper middle income	2018	ICEH - MICS	vdpt	DTP3 immunization coverage among one-year-olds (%)	Subnational region	Difference	48.3181	37.2807	59.3556	68.724
JOR	Jordan	Eastern Mediterranean	Lower middle income	2017	ICEH - DHS	vdpt	DTP3 immunization coverage among one-year-olds (%)	Subnational region	Difference	25.4745	14.8622	36.0868	90.0226
KAZ	Kazakhstan	European	Upper middle income	2015	ICEH - MICS	vdpt	DTP3 immunization coverage among one-year-olds (%)	Subnational region	Difference	29.9323	19.4387	40.4259	91.4163
KEN	Kenya	African	Lower middle income	2022	ICEH - DHS	vdpt	DTP3 immunization coverage among one-year-olds (%)	Subnational region	Difference	61.1083	45.9041	76.3125	89.8587
KIR	Kiribati	Western Pacific	Lower middle income	2019	ICEH - MICS	vdpt	DTP3 immunization coverage among one-year-olds (%)	Subnational region	Difference	27.3502	11.0875	43.6129	47.1025
KGZ	Kyrgyzstan	European	Lower middle income	2018	ICEH - MICS	vdpt	DTP3 immunization coverage among one-year-olds (%)	Subnational region	Difference	30.2823	18.5979	41.9668	85.5008
LAO	Lao People's Democratic Republic	Western Pacific	Lower middle income	2017	ICEH - MICS	vdpt	DTP3 immunization coverage among one-year-olds (%)	Subnational region	Difference	64.1961	52.0489	76.3433	58.2388
LSO	Lesotho	African	Lower middle income	2018	ICEH - MICS	vdpt	DTP3 immunization coverage among one-year-olds (%)	Subnational region	Difference	6.4388	-5.99237	18.87	83.2334
LBR	Liberia	African	Low income	2019	ICEH - DHS	vdpt	DTP3 immunization coverage among one-year-olds (%)	Subnational region	Difference	16.9085	2.55911	31.258	69.2414
MDG	Madagascar	African	Low income	2021	ICEH - DHS	vdpt	DTP3 immunization coverage among one-year-olds (%)	Subnational region	Difference	52.3232	40.88	63.7664	68.464
MWI	Malawi	African	Low income	2020	ICEH - MICS	vdpt	DTP3 immunization coverage among one-year-olds (%)	Subnational region	Difference	5.88315	2.97867	8.78763	90.2867
MDV	Maldives	South-East Asia	Upper middle income	2016	ICEH - DHS	vdpt	DTP3 immunization coverage among one-year-olds (%)	Subnational region	Difference	8.61029	-0.94149	18.1621	85.8887
MLI	Mali	African	Low income	2018	ICEH - DHS	vdpt	DTP3 immunization coverage among one-year-olds (%)	Subnational region	Difference	78.9725	71.1365	86.8086	70.981
MRT	Mauritania	African	Lower middle income	2019	ICEH - DHS	vdpt	DTP3 immunization coverage among one-year-olds (%)	Subnational region	Difference	51.0783	39.5317	62.6248	73.3871
MEX	Mexico	Americas	Upper middle income	2019	ICEH - NSS	vdpt	DTP3 immunization coverage among one-year-olds (%)	Subnational region	Difference	14.6304	7.47418	21.7866	73.7873
MNG	Mongolia	Western Pacific	Upper middle income	2018	ICEH - MICS	vdpt	DTP3 immunization coverage among one-year-olds (%)	Subnational region	Difference	8.84367	0.742595	16.9447	90.8722
MNE	Montenegro	European	Upper middle income	2013	ICEH - MICS	vdpt	DTP3 immunization coverage among one-year-olds (%)	Subnational region	Difference	10.5486	-4.00464	25.1018	89.0276
MOZ	Mozambique	African	Low income	2015	ICEH - AIS	vdpt	DTP3 immunization coverage among one-year-olds (%)	Subnational region	Difference	27.9147	11.5464	44.2829	82.0596
MMR	Myanmar	South-East Asia	Lower middle income	2016	ICEH - DHS	vdpt	DTP3 immunization coverage among one-year-olds (%)	Subnational region	Difference	47.4658	31.9695	62.9622	62.6651
NAM	Namibia	African	Upper middle income	2013	ICEH - DHS	vdpt	DTP3 immunization coverage among one-year-olds (%)	Subnational region	Difference	31.6391	18.1005	45.1777	83.7852
NPL	Nepal	South-East Asia	Lower middle income	2022	ICEH - DHS	vdpt	DTP3 immunization coverage among one-year-olds (%)	Subnational region	Difference	15.5011	8.82049	22.1817	90.0356
NER	Niger	African	Low income	2021	ICEH - DHS	vdpt	DTP3 immunization coverage among one-year-olds (%)	Subnational region	Difference	43.3862	30.7165	56.0558	64.4625
NGA	Nigeria	African	Lower middle income	2021	ICEH - MICS	vdpt	DTP3 immunization coverage among one-year-olds (%)	Subnational region	Difference	87.2365	80.3234	94.1496	56.5854
MKD	North Macedonia	European	Upper middle income	2019	ICEH - MICS	vdpt	DTP3 immunization coverage among one-year-olds (%)	Subnational region	Difference	27.883	-1.73616	57.5022	82.6794
PNG	Papua New Guinea	Western Pacific	Lower middle income	2017	ICEH - DHS	vdpt	DTP3 immunization coverage among one-year-olds (%)	Subnational region	Difference	22.7098	12.8127	32.6068	42.3842
PRY	Paraguay	Americas	Upper middle income	2016	ICEH - MICS	vdpt	DTP3 immunization coverage among one-year-olds (%)	Subnational region	Difference	29.2029	11.3519	47.054	88.2285
PER	Peru	Americas	Upper middle income	2022	ICEH - DHS	vdpt	DTP3 immunization coverage among one-year-olds (%)	Subnational region	Difference	24.0355	14.8505	33.2204	86.0438
PHL	Philippines	Western Pacific	Lower middle income	2022	ICEH - DHS	vdpt	DTP3 immunization coverage among one-year-olds (%)	Subnational region	Difference	76.3981	69.0722	83.7241	79.0978
RWA	Rwanda	African	Low income	2019	ICEH - DHS	vdpt	DTP3 immunization coverage among one-year-olds (%)	Subnational region	Difference	1.13448	-0.6982	2.96717	98.951
WSM	Samoa	Western Pacific	Lower middle income	2020	ICEH - DHS/MICS	vdpt	DTP3 immunization coverage among one-year-olds (%)	Subnational region	Difference	36.5345	22.918	50.151	39.0182
STP	Sao Tome and Principe	African	Lower middle income	2019	ICEH - MICS	vdpt	DTP3 immunization coverage among one-year-olds (%)	Subnational region	Difference	2.88276	-3.54236	9.30788	94.233
SEN	Senegal	African	Lower middle income	2019	ICEH - DHS	vdpt	DTP3 immunization coverage among one-year-olds (%)	Subnational region	Difference	26.6762	13.291	40.0615	92.4321
SRB	Serbia	European	Upper middle income	2019	ICEH - MICS	vdpt	DTP3 immunization coverage among one-year-olds (%)	Subnational region	Difference	13.6868	3.00983	24.3638	89.7669
SLE	Sierra Leone	African	Low income	2019	ICEH - DHS	vdpt	DTP3 immunization coverage among one-year-olds (%)	Subnational region	Difference	8.20061	1.13073	15.2705	78.9928
ZAF	South Africa	African	Upper middle income	2016	ICEH - DHS	vdpt	DTP3 immunization coverage among one-year-olds (%)	Subnational region	Difference	29.8905	13.6077	46.1733	66.597
SDN	Sudan	Eastern Mediterranean	Low income	2014	ICEH - MICS	vdpt	DTP3 immunization coverage among one-year-olds (%)	Subnational region	Difference	53.1143	40.8066	65.422	72.7191
SUR	Suriname	Americas	Upper middle income	2018	ICEH - MICS	vdpt	DTP3 immunization coverage among one-year-olds (%)	Subnational region	Difference	55.4178	35.1613	75.6743	68.0874
TJK	Tajikistan	European	Lower middle income	2017	ICEH - DHS	vdpt	DTP3 immunization coverage among one-year-olds (%)	Subnational region	Difference	23.0426	14.4821	31.6032	87.0885
THA	Thailand	South-East Asia	Upper middle income	2022	ICEH - MICS	vdpt	DTP3 immunization coverage among one-year-olds (%)	Subnational region	Difference	19.1837	3.31451	35.053	88.6904
TLS	Timor-Leste	South-East Asia	Lower middle income	2016	ICEH - DHS	vdpt	DTP3 immunization coverage among one-year-olds (%)	Subnational region	Difference	31.0893	14.7065	47.472	61.853
TGO	Togo	African	Low income	2017	ICEH - MICS	vdpt	DTP3 immunization coverage among one-year-olds (%)	Subnational region	Difference	18.9054	1.30836	36.5025	78.2682
TUN	Tunisia	Eastern Mediterranean	Lower middle income	2018	ICEH - MICS	vdpt	DTP3 immunization coverage among one-year-olds (%)	Subnational region	Difference	29.8055	16.0598	43.5512	81.0523
TKM	Turkmenistan	European	Upper middle income	2015	ICEH - MICS	vdpt	DTP3 immunization coverage among one-year-olds (%)	Subnational region	Difference	9.69272	2.90634	16.4791	98.5222
TUR	Türkiye	European	Upper middle income	2018	ICEH - DHS	vdpt	DTP3 immunization coverage among one-year-olds (%)	Subnational region	Difference	21.2897	5.29443	37.2849	78.8117
UGA	Uganda	African	Low income	2016	ICEH - DHS	vdpt	DTP3 immunization coverage among one-year-olds (%)	Subnational region	Difference	19.4605	9.96276	28.9583	79.2893
TZA	United Republic of Tanzania	African	Lower middle income	2022	ICEH - DHS	vdpt	DTP3 immunization coverage among one-year-olds (%)	Subnational region	Difference	29.7966	19.1673	40.426	90.2059
UZB	Uzbekistan	European	Lower middle income	2021	ICEH - MICS	vdpt	DTP3 immunization coverage among one-year-olds (%)	Subnational region	Difference	20.9646	10.4399	31.4893	95.7647
VNM	Viet Nam	Western Pacific	Lower middle income	2020	ICEH - MICS	vdpt	DTP3 immunization coverage among one-year-olds (%)	Subnational region	Difference	11.7058	1.48168	21.9298	91.295
YEM	Yemen	Eastern Mediterranean	Low income	2013	ICEH - DHS	vdpt	DTP3 immunization coverage among one-year-olds (%)	Subnational region	Difference	68.1768	58.3116	78.042	59.8389
ZMB	Zambia	African	Lower middle income	2018	ICEH - DHS	vdpt	DTP3 immunization coverage among one-year-olds (%)	Subnational region	Difference	12.9691	3.25304	22.6851	92.1204
ZWE	Zimbabwe	African	Lower middle income	2019	ICEH - MICS	vdpt	DTP3 immunization coverage among one-year-olds (%)	Subnational region	Difference	14.4761	8.32779	20.6245	90.7397
AFG	Afghanistan	Eastern Mediterranean	Low income	2022	ICEH - MICS	vzdpt	One-year-old children who did not receive any doses of the DTP vaccine (%)	Subnational region	Difference	94.4921	90.78	98.2041	35.7049
ALB	Albania	European	Upper middle income	2017	ICEH - DHS	vzdpt	One-year-old children who did not receive any doses of the DTP vaccine (%)	Subnational region	Difference	4.89525	-1.84282	11.6333	0.457472
DZA	Algeria	African	Upper middle income	2019	ICEH - MICS	vzdpt	One-year-old children who did not receive any doses of the DTP vaccine (%)	Subnational region	Difference	13.2635	8.34138	18.1855	4.50654
AGO	Angola	African	Lower middle income	2015	ICEH - DHS	vzdpt	One-year-old children who did not receive any doses of the DTP vaccine (%)	Subnational region	Difference	54.1638	41.0864	67.2413	31.237
BGD	Bangladesh	South-East Asia	Lower middle income	2017	ICEH - DHS	vzdpt	One-year-old children who did not receive any doses of the DTP vaccine (%)	Subnational region	Difference	4.23181	1.12816	7.33546	1.51363
BLZ	Belize	Americas	Upper middle income	2016	ICEH - MICS	vzdpt	One-year-old children who did not receive any doses of the DTP vaccine (%)	Subnational region	Difference	10.0483	0.771407	19.3252	7.07711
BEN	Benin	African	Lower middle income	2017	ICEH - DHS	vzdpt	One-year-old children who did not receive any doses of the DTP vaccine (%)	Subnational region	Difference	25.8687	16.7037	35.0336	15.752
BFA	Burkina Faso	African	Low income	2021	ICEH - DHS	vzdpt	One-year-old children who did not receive any doses of the DTP vaccine (%)	Subnational region	Difference	10.8371	2.70513	18.9691	5.10236
BDI	Burundi	African	Low income	2016	ICEH - DHS	vzdpt	One-year-old children who did not receive any doses of the DTP vaccine (%)	Subnational region	Difference	2.66807	0.17813	5.15802	0.787543
KHM	Cambodia	Western Pacific	Lower middle income	2021	ICEH - DHS	vzdpt	One-year-old children who did not receive any doses of the DTP vaccine (%)	Subnational region	Difference	53.9265	32.5406	75.3123	7.65527
CMR	Cameroon	African	Lower middle income	2018	ICEH - DHS	vzdpt	One-year-old children who did not receive any doses of the DTP vaccine (%)	Subnational region	Difference	18.7891	6.88173	30.6965	16.7031
CAF	Central African Republic	African	Low income	2019	ICEH - MICS	vzdpt	One-year-old children who did not receive any doses of the DTP vaccine (%)	Subnational region	Difference	60.4685	50.5362	70.4007	44.9879
TCD	Chad	African	Low income	2014	ICEH - DHS	vzdpt	One-year-old children who did not receive any doses of the DTP vaccine (%)	Subnational region	Difference	70.7943	61.2796	80.309	41.7154
COG	Congo	African	Lower middle income	2014	ICEH - MICS	vzdpt	One-year-old children who did not receive any doses of the DTP vaccine (%)	Subnational region	Difference	36.8388	25.2283	48.4492	13.9952
CRI	Costa Rica	Americas	Upper middle income	2018	ICEH - MICS	vzdpt	One-year-old children who did not receive any doses of the DTP vaccine (%)	Subnational region	Difference	14.0543	-2.62174	30.7304	2.31412
CUB	Cuba	Americas	Upper middle income	2019	ICEH - MICS	vzdpt	One-year-old children who did not receive any doses of the DTP vaccine (%)	Subnational region	Difference	8.99319	-7.45932	25.4457	2.58116
CIV	Côte d'Ivoire	African	Lower middle income	2021	ICEH - DHS	vzdpt	One-year-old children who did not receive any doses of the DTP vaccine (%)	Subnational region	Difference	36.321	22.483	50.159	30.0413
COD	Democratic Republic of the Congo	African	Low income	2017	ICEH - MICS	vzdpt	One-year-old children who did not receive any doses of the DTP vaccine (%)	Subnational region	Difference	67.562	53.6714	81.4527	34.0505
DOM	Dominican Republic	Americas	Upper middle income	2019	ICEH - MICS	vzdpt	One-year-old children who did not receive any doses of the DTP vaccine (%)	Subnational region	Difference	19.8782	11.2924	28.464	8.07133
ECU	Ecuador	Americas	Upper middle income	2018	ICEH - NSS	vzdpt	One-year-old children who did not receive any doses of the DTP vaccine (%)	Subnational region	Difference	7.24439	4.29942	10.1894	5.38063
EGY	Egypt	Eastern Mediterranean	Lower middle income	2014	ICEH - DHS	vzdpt	One-year-old children who did not receive any doses of the DTP vaccine (%)	Subnational region	Difference	1.22161	0.262304	2.18092	0.595848
SLV	El Salvador	Americas	Upper middle income	2014	ICEH - MICS	vzdpt	One-year-old children who did not receive any doses of the DTP vaccine (%)	Subnational region	Difference	1.5999	-0.972062	4.17186	1.08781
SWZ	Eswatini	African	Lower middle income	2014	ICEH - MICS	vzdpt	One-year-old children who did not receive any doses of the DTP vaccine (%)	Subnational region	Difference	3.38641	-0.617382	7.3902	3.40436
ETH	Ethiopia	African	Low income	2019	ICEH - DHS	vzdpt	One-year-old children who did not receive any doses of the DTP vaccine (%)	Subnational region	Difference	52.2524	37.2857	67.2192	23.6966
FJI	Fiji	Western Pacific	Upper middle income	2021	ICEH - MICS	vzdpt	One-year-old children who did not receive any doses of the DTP vaccine (%)	Subnational region	Difference	2.78571	-2.50199	8.07341	3.33201
GAB	Gabon	African	Upper middle income	2019	ICEH - DHS	vzdpt	One-year-old children who did not receive any doses of the DTP vaccine (%)	Subnational region	Difference	17.8296	8.2383	27.4208	16.3769
GMB	Gambia	African	Low income	2019	ICEH - DHS	vzdpt	One-year-old children who did not receive any doses of the DTP vaccine (%)	Subnational region	Difference	4.8926	0.0954407	9.68976	1.65251
GHA	Ghana	African	Lower middle income	2017	ICEH - MICS	vzdpt	One-year-old children who did not receive any doses of the DTP vaccine (%)	Subnational region	Difference	6.25698	1.14953	11.3644	4.02736
GTM	Guatemala	Americas	Upper middle income	2015	ICEH - DHS	vzdpt	One-year-old children who did not receive any doses of the DTP vaccine (%)	Subnational region	Difference	2.91818	0.272839	5.56353	2.46997
GIN	Guinea	African	Lower middle income	2018	ICEH - DHS	vzdpt	One-year-old children who did not receive any doses of the DTP vaccine (%)	Subnational region	Difference	36.0773	21.5831	50.5715	37.6909
GNB	Guinea-Bissau	African	Low income	2019	ICEH - MICS	vzdpt	One-year-old children who did not receive any doses of the DTP vaccine (%)	Subnational region	Difference	19.0836	13.098	25.0692	7.03253
HTI	Haiti	Americas	Lower middle income	2016	ICEH - DHS	vzdpt	One-year-old children who did not receive any doses of the DTP vaccine (%)	Subnational region	Difference	22.1596	1.5071	42.8121	16.4572
HND	Honduras	Americas	Lower middle income	2019	ICEH - MICS	vzdpt	One-year-old children who did not receive any doses of the DTP vaccine (%)	Subnational region	Difference	11.225	2.69633	19.7537	3.46966
IND	India	South-East Asia	Lower middle income	2020	ICEH - DHS	vzdpt	One-year-old children who did not receive any doses of the DTP vaccine (%)	Subnational region	Difference	17.211	13.3139	21.108	6.35993
IDN	Indonesia	South-East Asia	Upper middle income	2017	ICEH - DHS	vzdpt	One-year-old children who did not receive any doses of the DTP vaccine (%)	Subnational region	Difference	37.9833	22.1452	53.8215	11.1389
IRQ	Iraq	Eastern Mediterranean	Upper middle income	2018	ICEH - MICS	vzdpt	One-year-old children who did not receive any doses of the DTP vaccine (%)	Subnational region	Difference	29.0352	19.7342	38.3362	13.3119
JOR	Jordan	Eastern Mediterranean	Lower middle income	2017	ICEH - DHS	vzdpt	One-year-old children who did not receive any doses of the DTP vaccine (%)	Subnational region	Difference	23.9472	13.3037	34.5907	7.42212
KAZ	Kazakhstan	European	Upper middle income	2015	ICEH - MICS	vzdpt	One-year-old children who did not receive any doses of the DTP vaccine (%)	Subnational region	Difference	15.7609	2.18946	29.3323	4.38987
KEN	Kenya	African	Lower middle income	2022	ICEH - DHS	vzdpt	One-year-old children who did not receive any doses of the DTP vaccine (%)	Subnational region	Difference	36.7449	25.1686	48.3212	2.899
KIR	Kiribati	Western Pacific	Lower middle income	2019	ICEH - MICS	vzdpt	One-year-old children who did not receive any doses of the DTP vaccine (%)	Subnational region	Difference	24.1774	4.79257	43.5623	40.1399
KGZ	Kyrgyzstan	European	Lower middle income	2018	ICEH - MICS	vzdpt	One-year-old children who did not receive any doses of the DTP vaccine (%)	Subnational region	Difference	25.2934	14.673	35.9138	9.35604
LAO	Lao People's Democratic Republic	Western Pacific	Lower middle income	2017	ICEH - MICS	vzdpt	One-year-old children who did not receive any doses of the DTP vaccine (%)	Subnational region	Difference	55.0256	44.4997	65.5516	27.1421
LSO	Lesotho	African	Lower middle income	2018	ICEH - MICS	vzdpt	One-year-old children who did not receive any doses of the DTP vaccine (%)	Subnational region	Difference	6.81796	-1.90149	15.5374	8.46336
LBR	Liberia	African	Low income	2019	ICEH - DHS	vzdpt	One-year-old children who did not receive any doses of the DTP vaccine (%)	Subnational region	Difference	3.72304	-3.83164	11.2777	8.55016
MDG	Madagascar	African	Low income	2021	ICEH - DHS	vzdpt	One-year-old children who did not receive any doses of the DTP vaccine (%)	Subnational region	Difference	43.0094	30.4795	55.5394	21.7483
MWI	Malawi	African	Low income	2020	ICEH - MICS	vzdpt	One-year-old children who did not receive any doses of the DTP vaccine (%)	Subnational region	Difference	3.91988	2.01256	5.8272	4.57261
MDV	Maldives	South-East Asia	Upper middle income	2016	ICEH - DHS	vzdpt	One-year-old children who did not receive any doses of the DTP vaccine (%)	Subnational region	Difference	14.8025	6.70554	22.8994	9.22361
MLI	Mali	African	Low income	2018	ICEH - DHS	vzdpt	One-year-old children who did not receive any doses of the DTP vaccine (%)	Subnational region	Difference	85.956	78.3427	93.5693	17.9427
MRT	Mauritania	African	Lower middle income	2019	ICEH - DHS	vzdpt	One-year-old children who did not receive any doses of the DTP vaccine (%)	Subnational region	Difference	23.6757	14.332	33.0194	12.1634
MEX	Mexico	Americas	Upper middle income	2019	ICEH - NSS	vzdpt	One-year-old children who did not receive any doses of the DTP vaccine (%)	Subnational region	Difference	11.6412	7.03995	16.2425	7.25907
MNG	Mongolia	Western Pacific	Upper middle income	2018	ICEH - MICS	vzdpt	One-year-old children who did not receive any doses of the DTP vaccine (%)	Subnational region	Difference	3.28691	-1.21557	7.78938	2.96182
MNE	Montenegro	European	Upper middle income	2013	ICEH - MICS	vzdpt	One-year-old children who did not receive any doses of the DTP vaccine (%)	Subnational region	Difference	8.17653	1.74621	14.6069	5.5552
MOZ	Mozambique	African	Low income	2015	ICEH - AIS	vzdpt	One-year-old children who did not receive any doses of the DTP vaccine (%)	Subnational region	Difference	25.2692	11.1027	39.4358	9.99848
MMR	Myanmar	South-East Asia	Lower middle income	2016	ICEH - DHS	vzdpt	One-year-old children who did not receive any doses of the DTP vaccine (%)	Subnational region	Difference	25.3073	9.43638	41.1782	13.1389
NAM	Namibia	African	Upper middle income	2013	ICEH - DHS	vzdpt	One-year-old children who did not receive any doses of the DTP vaccine (%)	Subnational region	Difference	21.6802	11.5285	31.8318	7.3252
NPL	Nepal	South-East Asia	Lower middle income	2022	ICEH - DHS	vzdpt	One-year-old children who did not receive any doses of the DTP vaccine (%)	Subnational region	Difference	8.92079	2.16598	15.6756	5.31301
NER	Niger	African	Low income	2021	ICEH - DHS	vzdpt	One-year-old children who did not receive any doses of the DTP vaccine (%)	Subnational region	Difference	33.1827	21.467	44.8984	19.3911
NGA	Nigeria	African	Lower middle income	2021	ICEH - MICS	vzdpt	One-year-old children who did not receive any doses of the DTP vaccine (%)	Subnational region	Difference	70.319	58.6052	82.0328	29.681
MKD	North Macedonia	European	Upper middle income	2019	ICEH - MICS	vzdpt	One-year-old children who did not receive any doses of the DTP vaccine (%)	Subnational region	Difference	9.98655	1.5093	18.4638	4.1236
PNG	Papua New Guinea	Western Pacific	Lower middle income	2017	ICEH - DHS	vzdpt	One-year-old children who did not receive any doses of the DTP vaccine (%)	Subnational region	Difference	24.8752	14.7708	34.9796	36.1098
PRY	Paraguay	Americas	Upper middle income	2016	ICEH - MICS	vzdpt	One-year-old children who did not receive any doses of the DTP vaccine (%)	Subnational region	Difference	24.5666	6.33876	42.7945	5.20723
PER	Peru	Americas	Upper middle income	2022	ICEH - DHS	vzdpt	One-year-old children who did not receive any doses of the DTP vaccine (%)	Subnational region	Difference	15.8435	8.54583	23.1411	5.87965
PHL	Philippines	Western Pacific	Lower middle income	2022	ICEH - DHS	vzdpt	One-year-old children who did not receive any doses of the DTP vaccine (%)	Subnational region	Difference	65.946	57.2436	74.6484	13.3358
RWA	Rwanda	African	Low income	2019	ICEH - DHS	vzdpt	One-year-old children who did not receive any doses of the DTP vaccine (%)	Subnational region	Difference	0.981269	-0.449742	2.41228	0.392929
WSM	Samoa	Western Pacific	Lower middle income	2020	ICEH - DHS/MICS	vzdpt	One-year-old children who did not receive any doses of the DTP vaccine (%)	Subnational region	Difference	21.2809	9.40965	33.1522	29.5171
STP	Sao Tome and Principe	African	Lower middle income	2019	ICEH - MICS	vzdpt	One-year-old children who did not receive any doses of the DTP vaccine (%)	Subnational region	Difference	5.36562	0.290862	10.4404	2.28831
SEN	Senegal	African	Lower middle income	2019	ICEH - DHS	vzdpt	One-year-old children who did not receive any doses of the DTP vaccine (%)	Subnational region	Difference	11.3329	3.37389	19.2918	3.81715
SRB	Serbia	European	Upper middle income	2019	ICEH - MICS	vzdpt	One-year-old children who did not receive any doses of the DTP vaccine (%)	Subnational region	Difference	10.5906	2.7309	18.4502	3.53953
SLE	Sierra Leone	African	Low income	2019	ICEH - DHS	vzdpt	One-year-old children who did not receive any doses of the DTP vaccine (%)	Subnational region	Difference	3.04347	-1.01405	7.10098	5.35996
ZAF	South Africa	African	Upper middle income	2016	ICEH - DHS	vzdpt	One-year-old children who did not receive any doses of the DTP vaccine (%)	Subnational region	Difference	18.2791	9.23988	27.3184	8.84446
SDN	Sudan	Eastern Mediterranean	Low income	2014	ICEH - MICS	vzdpt	One-year-old children who did not receive any doses of the DTP vaccine (%)	Subnational region	Difference	35.9314	21.3016	50.5613	16.7832
SUR	Suriname	Americas	Upper middle income	2018	ICEH - MICS	vzdpt	One-year-old children who did not receive any doses of the DTP vaccine (%)	Subnational region	Difference	25.4452	6.14044	44.75	19.7311
TJK	Tajikistan	European	Lower middle income	2017	ICEH - DHS	vzdpt	One-year-old children who did not receive any doses of the DTP vaccine (%)	Subnational region	Difference	14.9039	10.4851	19.3226	7.60356
THA	Thailand	South-East Asia	Upper middle income	2022	ICEH - MICS	vzdpt	One-year-old children who did not receive any doses of the DTP vaccine (%)	Subnational region	Difference	7.13507	3.49766	10.7725	3.60564
TLS	Timor-Leste	South-East Asia	Lower middle income	2016	ICEH - DHS	vzdpt	One-year-old children who did not receive any doses of the DTP vaccine (%)	Subnational region	Difference	30.2498	16.6834	43.8162	21.5987
TGO	Togo	African	Low income	2017	ICEH - MICS	vzdpt	One-year-old children who did not receive any doses of the DTP vaccine (%)	Subnational region	Difference	6.39555	-2.56527	15.3564	9.15326
TUN	Tunisia	Eastern Mediterranean	Lower middle income	2018	ICEH - MICS	vzdpt	One-year-old children who did not receive any doses of the DTP vaccine (%)	Subnational region	Difference	6.76132	0.898086	12.6245	4.60461
TKM	Turkmenistan	European	Upper middle income	2015	ICEH - MICS	vzdpt	One-year-old children who did not receive any doses of the DTP vaccine (%)	Subnational region	Difference	3.08378	-0.315753	6.48331	0.658593
TUR	Türkiye	European	Upper middle income	2018	ICEH - DHS	vzdpt	One-year-old children who did not receive any doses of the DTP vaccine (%)	Subnational region	Difference	14.3118	0.829181	27.7944	6.9553
UGA	Uganda	African	Low income	2016	ICEH - DHS	vzdpt	One-year-old children who did not receive any doses of the DTP vaccine (%)	Subnational region	Difference	7.79361	2.36892	13.2183	5.09316
TZA	United Republic of Tanzania	African	Lower middle income	2022	ICEH - DHS	vzdpt	One-year-old children who did not receive any doses of the DTP vaccine (%)	Subnational region	Difference	19.828	9.89647	29.7595	5.40203
UZB	Uzbekistan	European	Lower middle income	2021	ICEH - MICS	vzdpt	One-year-old children who did not receive any doses of the DTP vaccine (%)	Subnational region	Difference	6.54926	0.0686828	13.0298	1.44542
VNM	Viet Nam	Western Pacific	Lower middle income	2020	ICEH - MICS	vzdpt	One-year-old children who did not receive any doses of the DTP vaccine (%)	Subnational region	Difference	7.14382	2.42344	11.8642	4.87097
YEM	Yemen	Eastern Mediterranean	Low income	2013	ICEH - DHS	vzdpt	One-year-old children who did not receive any doses of the DTP vaccine (%)	Subnational region	Difference	62.3461	53.1948	71.4974	23.4281
ZMB	Zambia	African	Lower middle income	2018	ICEH - DHS	vzdpt	One-year-old children who did not receive any doses of the DTP vaccine (%)	Subnational region	Difference	4.20078	0.979397	7.42217	2.09659
ZWE	Zimbabwe	African	Lower middle income	2019	ICEH - MICS	vzdpt	One-year-old children who did not receive any doses of the DTP vaccine (%)	Subnational region	Difference	13.8998	7.9528	19.8468	5.49828
AFG	Afghanistan	Eastern Mediterranean	Low income	2015	Global Data Lab	vdpt	DTP3 immunization coverage among one-year-olds (%)	Subnational region - HDI	Difference	40.5			59.4
AGO	Angola	African	Lower middle income	2016	Global Data Lab	vdpt	DTP3 immunization coverage among one-year-olds (%)	Subnational region - HDI	Difference	27.6			41.3
ARM	Armenia	European	Upper middle income	2016	Global Data Lab	vdpt	DTP3 immunization coverage among one-year-olds (%)	Subnational region - HDI	Difference	24			92.7
BGD	Bangladesh	South-East Asia	Lower middle income	2014	Global Data Lab	vdpt	DTP3 immunization coverage among one-year-olds (%)	Subnational region - HDI	Difference	26.5			91.4
BEN	Benin	African	Lower middle income	2018	Global Data Lab	vdpt	DTP3 immunization coverage among one-year-olds (%)	Subnational region - HDI	Difference	21.9			73.4
BDI	Burundi	African	Low income	2017	Global Data Lab	vdpt	DTP3 immunization coverage among one-year-olds (%)	Subnational region - HDI	Difference	-2.5			97.3
KHM	Cambodia	Western Pacific	Lower middle income	2014	Global Data Lab	vdpt	DTP3 immunization coverage among one-year-olds (%)	Subnational region - HDI	Difference	17.2			83.9
CMR	Cameroon	African	Lower middle income	2018	Global Data Lab	vdpt	DTP3 immunization coverage among one-year-olds (%)	Subnational region - HDI	Difference	28.3			72.8
TCD	Chad	African	Low income	2015	Global Data Lab	vdpt	DTP3 immunization coverage among one-year-olds (%)	Subnational region - HDI	Difference	22.6			34.5
COD	Democratic Republic of the Congo	African	Low income	2013	Global Data Lab	vdpt	DTP3 immunization coverage among one-year-olds (%)	Subnational region - HDI	Difference	8.1			60.8
DOM	Dominican Republic	Americas	Upper middle income	2013	Global Data Lab	vdpt	DTP3 immunization coverage among one-year-olds (%)	Subnational region - HDI	Difference	-2.2			92.2
EGY	Egypt	Eastern Mediterranean	Lower middle income	2014	Global Data Lab	vdpt	DTP3 immunization coverage among one-year-olds (%)	Subnational region - HDI	Difference	1.6			97.4
ETH	Ethiopia	African	Low income	2016	Global Data Lab	vdpt	DTP3 immunization coverage among one-year-olds (%)	Subnational region - HDI	Difference	75.6			53.5
GHA	Ghana	African	Lower middle income	2014	Global Data Lab	vdpt	DTP3 immunization coverage among one-year-olds (%)	Subnational region - HDI	Difference	9.3			89.1
GTM	Guatemala	Americas	Upper middle income	2015	Global Data Lab	vdpt	DTP3 immunization coverage among one-year-olds (%)	Subnational region - HDI	Difference	2.4			84.7
GIN	Guinea	African	Lower middle income	2018	Global Data Lab	vdpt	DTP3 immunization coverage among one-year-olds (%)	Subnational region - HDI	Difference	10.6			41.1
HTI	Haiti	Americas	Lower middle income	2017	Global Data Lab	vdpt	DTP3 immunization coverage among one-year-olds (%)	Subnational region - HDI	Difference	-7			55.8
IND	India	South-East Asia	Lower middle income	2019	Global Data Lab	vdpt	DTP3 immunization coverage among one-year-olds (%)	Subnational region - HDI	Difference	0.9			87.6
IDN	Indonesia	South-East Asia	Upper middle income	2017	Global Data Lab	vdpt	DTP3 immunization coverage among one-year-olds (%)	Subnational region - HDI	Difference	1.5			77.2
JOR	Jordan	Eastern Mediterranean	Lower middle income	2017	Global Data Lab	vdpt	DTP3 immunization coverage among one-year-olds (%)	Subnational region - HDI	Difference	-2.1			90.1
KEN	Kenya	African	Lower middle income	2014	Global Data Lab	vdpt	DTP3 immunization coverage among one-year-olds (%)	Subnational region - HDI	Difference	9.9			90.2
LSO	Lesotho	African	Lower middle income	2014	Global Data Lab	vdpt	DTP3 immunization coverage among one-year-olds (%)	Subnational region - HDI	Difference	16			87
LBR	Liberia	African	Low income	2013	Global Data Lab	vdpt	DTP3 immunization coverage among one-year-olds (%)	Subnational region - HDI	Difference	18			71.7
MWI	Malawi	African	Low income	2016	Global Data Lab	vdpt	DTP3 immunization coverage among one-year-olds (%)	Subnational region - HDI	Difference	-2.6			93.5
MDV	Maldives	South-East Asia	Upper middle income	2017	Global Data Lab	vdpt	DTP3 immunization coverage among one-year-olds (%)	Subnational region - HDI	Difference	-3.6			86.3
MLI	Mali	African	Low income	2018	Global Data Lab	vdpt	DTP3 immunization coverage among one-year-olds (%)	Subnational region - HDI	Difference	29.7			71.7
MMR	Myanmar	South-East Asia	Lower middle income	2016	Global Data Lab	vdpt	DTP3 immunization coverage among one-year-olds (%)	Subnational region - HDI	Difference	23.7			62.8
NAM	Namibia	African	Upper middle income	2013	Global Data Lab	vdpt	DTP3 immunization coverage among one-year-olds (%)	Subnational region - HDI	Difference	-11			85.1
NPL	Nepal	South-East Asia	Lower middle income	2016	Global Data Lab	vdpt	DTP3 immunization coverage among one-year-olds (%)	Subnational region - HDI	Difference	2.7			86.6
NGA	Nigeria	African	Lower middle income	2018	Global Data Lab	vdpt	DTP3 immunization coverage among one-year-olds (%)	Subnational region - HDI	Difference	80.2			50.8
PAK	Pakistan	Eastern Mediterranean	Lower middle income	2018	Global Data Lab	vdpt	DTP3 immunization coverage among one-year-olds (%)	Subnational region - HDI	Difference	41.4			75.7
PNG	Papua New Guinea	Western Pacific	Lower middle income	2017	Global Data Lab	vdpt	DTP3 immunization coverage among one-year-olds (%)	Subnational region - HDI	Difference	37.5			43.3
PHL	Philippines	Western Pacific	Lower middle income	2017	Global Data Lab	vdpt	DTP3 immunization coverage among one-year-olds (%)	Subnational region - HDI	Difference	55.7			81
SEN	Senegal	African	Lower middle income	2019	Global Data Lab	vdpt	DTP3 immunization coverage among one-year-olds (%)	Subnational region - HDI	Difference	2			92.4
SLE	Sierra Leone	African	Low income	2019	Global Data Lab	vdpt	DTP3 immunization coverage among one-year-olds (%)	Subnational region - HDI	Difference	-8.2			79.5
ZAF	South Africa	African	Upper middle income	2016	Global Data Lab	vdpt	DTP3 immunization coverage among one-year-olds (%)	Subnational region - HDI	Difference	-8.5			69.4
TJK	Tajikistan	European	Lower middle income	2017	Global Data Lab	vdpt	DTP3 immunization coverage among one-year-olds (%)	Subnational region - HDI	Difference	-15.9			88.2
TLS	Timor-Leste	South-East Asia	Lower middle income	2016	Global Data Lab	vdpt	DTP3 immunization coverage among one-year-olds (%)	Subnational region - HDI	Difference	11.5			62
TGO	Togo	African	Low income	2014	Global Data Lab	vdpt	DTP3 immunization coverage among one-year-olds (%)	Subnational region - HDI	Difference	-11.2			82.9
TUR	Türkiye	European	Upper middle income	2013	Global Data Lab	vdpt	DTP3 immunization coverage among one-year-olds (%)	Subnational region - HDI	Difference	-8.1			89.9
UGA	Uganda	African	Low income	2016	Global Data Lab	vdpt	DTP3 immunization coverage among one-year-olds (%)	Subnational region - HDI	Difference	-3.5			79.7
TZA	United Republic of Tanzania	African	Lower middle income	2015	Global Data Lab	vdpt	DTP3 immunization coverage among one-year-olds (%)	Subnational region - HDI	Difference	27.7			89.3
YEM	Yemen	Eastern Mediterranean	Low income	2013	Global Data Lab	vdpt	DTP3 immunization coverage among one-year-olds (%)	Subnational region - HDI	Difference	25.4			60.4
ZMB	Zambia	African	Lower middle income	2018	Global Data Lab	vdpt	DTP3 immunization coverage among one-year-olds (%)	Subnational region - HDI	Difference	3.7			92.4
ZWE	Zimbabwe	African	Lower middle income	2015	Global Data Lab	vdpt	DTP3 immunization coverage among one-year-olds (%)	Subnational region - HDI	Difference	-2.2			83.7
AFG	Afghanistan	Eastern Mediterranean	Low income	2015	Global Data Lab	vzdpt	One-year-old children who did not receive any doses of the DTP vaccine	Subnational region - HDI	Difference	-39.1			73.8
AGO	Angola	African	Lower middle income	2016	Global Data Lab	vzdpt	One-year-old children who did not receive any doses of the DTP vaccine	Subnational region - HDI	Difference	-46.9			69
ARM	Armenia	European	Upper middle income	2016	Global Data Lab	vzdpt	One-year-old children who did not receive any doses of the DTP vaccine	Subnational region - HDI	Difference	-10.5			98.5
BGD	Bangladesh	South-East Asia	Lower middle income	2014	Global Data Lab	vzdpt	One-year-old children who did not receive any doses of the DTP vaccine	Subnational region - HDI	Difference	-11.5			97.1
BEN	Benin	African	Lower middle income	2018	Global Data Lab	vzdpt	One-year-old children who did not receive any doses of the DTP vaccine	Subnational region - HDI	Difference	-19.7			84.3
BDI	Burundi	African	Low income	2017	Global Data Lab	vzdpt	One-year-old children who did not receive any doses of the DTP vaccine	Subnational region - HDI	Difference	1.6			98.5
KHM	Cambodia	Western Pacific	Lower middle income	2014	Global Data Lab	vzdpt	One-year-old children who did not receive any doses of the DTP vaccine	Subnational region - HDI	Difference	-9.3			94
CMR	Cameroon	African	Lower middle income	2018	Global Data Lab	vzdpt	One-year-old children who did not receive any doses of the DTP vaccine	Subnational region - HDI	Difference	-16			82.9
TCD	Chad	African	Low income	2015	Global Data Lab	vzdpt	One-year-old children who did not receive any doses of the DTP vaccine	Subnational region - HDI	Difference	-34.1			58.7
COD	Democratic Republic of the Congo	African	Low income	2013	Global Data Lab	vzdpt	One-year-old children who did not receive any doses of the DTP vaccine	Subnational region - HDI	Difference	-2.7			81.2
DOM	Dominican Republic	Americas	Upper middle income	2013	Global Data Lab	vzdpt	One-year-old children who did not receive any doses of the DTP vaccine	Subnational region - HDI	Difference	2			98.2
EGY	Egypt	Eastern Mediterranean	Lower middle income	2014	Global Data Lab	vzdpt	One-year-old children who did not receive any doses of the DTP vaccine	Subnational region - HDI	Difference	0.9			99.2
ETH	Ethiopia	African	Low income	2016	Global Data Lab	vzdpt	One-year-old children who did not receive any doses of the DTP vaccine	Subnational region - HDI	Difference	-50.3			73.7
GHA	Ghana	African	Lower middle income	2014	Global Data Lab	vzdpt	One-year-old children who did not receive any doses of the DTP vaccine	Subnational region - HDI	Difference	-3.7			96.5
GTM	Guatemala	Americas	Upper middle income	2015	Global Data Lab	vzdpt	One-year-old children who did not receive any doses of the DTP vaccine	Subnational region - HDI	Difference	-0.8			97.4
GIN	Guinea	African	Lower middle income	2018	Global Data Lab	vzdpt	One-year-old children who did not receive any doses of the DTP vaccine	Subnational region - HDI	Difference	-4			62.6
HTI	Haiti	Americas	Lower middle income	2017	Global Data Lab	vzdpt	One-year-old children who did not receive any doses of the DTP vaccine	Subnational region - HDI	Difference	1.4			83
IND	India	South-East Asia	Lower middle income	2019	Global Data Lab	vzdpt	One-year-old children who did not receive any doses of the DTP vaccine	Subnational region - HDI	Difference	-1.2			93.3
IDN	Indonesia	South-East Asia	Upper middle income	2017	Global Data Lab	vzdpt	One-year-old children who did not receive any doses of the DTP vaccine	Subnational region - HDI	Difference	-16			89.1
JOR	Jordan	Eastern Mediterranean	Lower middle income	2017	Global Data Lab	vzdpt	One-year-old children who did not receive any doses of the DTP vaccine	Subnational region - HDI	Difference	4.4			92.6
KEN	Kenya	African	Lower middle income	2014	Global Data Lab	vzdpt	One-year-old children who did not receive any doses of the DTP vaccine	Subnational region - HDI	Difference	-9.9			97.4
LSO	Lesotho	African	Lower middle income	2014	Global Data Lab	vzdpt	One-year-old children who did not receive any doses of the DTP vaccine	Subnational region - HDI	Difference	-3.9			98.5
LBR	Liberia	African	Low income	2013	Global Data Lab	vzdpt	One-year-old children who did not receive any doses of the DTP vaccine	Subnational region - HDI	Difference	-13.2			91.4
MWI	Malawi	African	Low income	2016	Global Data Lab	vzdpt	One-year-old children who did not receive any doses of the DTP vaccine	Subnational region - HDI	Difference	5.7			97.4
MDV	Maldives	South-East Asia	Upper middle income	2017	Global Data Lab	vzdpt	One-year-old children who did not receive any doses of the DTP vaccine	Subnational region - HDI	Difference	1.9			90.3
MLI	Mali	African	Low income	2018	Global Data Lab	vzdpt	One-year-old children who did not receive any doses of the DTP vaccine	Subnational region - HDI	Difference	-21.6			82.7
MMR	Myanmar	South-East Asia	Lower middle income	2016	Global Data Lab	vzdpt	One-year-old children who did not receive any doses of the DTP vaccine	Subnational region - HDI	Difference	-21.7			86.7
NAM	Namibia	African	Upper middle income	2013	Global Data Lab	vzdpt	One-year-old children who did not receive any doses of the DTP vaccine	Subnational region - HDI	Difference	13.1			94
NPL	Nepal	South-East Asia	Lower middle income	2016	Global Data Lab	vzdpt	One-year-old children who did not receive any doses of the DTP vaccine	Subnational region - HDI	Difference	0.5			96.7
NGA	Nigeria	African	Lower middle income	2018	Global Data Lab	vzdpt	One-year-old children who did not receive any doses of the DTP vaccine	Subnational region - HDI	Difference	-67			65
PAK	Pakistan	Eastern Mediterranean	Lower middle income	2018	Global Data Lab	vzdpt	One-year-old children who did not receive any doses of the DTP vaccine	Subnational region - HDI	Difference	-39.1			86.4
PNG	Papua New Guinea	Western Pacific	Lower middle income	2017	Global Data Lab	vzdpt	One-year-old children who did not receive any doses of the DTP vaccine	Subnational region - HDI	Difference	-42.7			64.3
PHL	Philippines	Western Pacific	Lower middle income	2017	Global Data Lab	vzdpt	One-year-old children who did not receive any doses of the DTP vaccine	Subnational region - HDI	Difference	-51.4			87.3
SEN	Senegal	African	Lower middle income	2019	Global Data Lab	vzdpt	One-year-old children who did not receive any doses of the DTP vaccine	Subnational region - HDI	Difference	0.2			96
SLE	Sierra Leone	African	Low income	2019	Global Data Lab	vzdpt	One-year-old children who did not receive any doses of the DTP vaccine	Subnational region - HDI	Difference	1.4			94.6
ZAF	South Africa	African	Upper middle income	2016	Global Data Lab	vzdpt	One-year-old children who did not receive any doses of the DTP vaccine	Subnational region - HDI	Difference	4.4			93.5
TJK	Tajikistan	European	Lower middle income	2017	Global Data Lab	vzdpt	One-year-old children who did not receive any doses of the DTP vaccine	Subnational region - HDI	Difference	2.9			93.3
TLS	Timor-Leste	South-East Asia	Lower middle income	2016	Global Data Lab	vzdpt	One-year-old children who did not receive any doses of the DTP vaccine	Subnational region - HDI	Difference	-6.9			78.3
TGO	Togo	African	Low income	2014	Global Data Lab	vzdpt	One-year-old children who did not receive any doses of the DTP vaccine	Subnational region - HDI	Difference	4.2			93.1
TUR	Türkiye	European	Upper middle income	2013	Global Data Lab	vzdpt	One-year-old children who did not receive any doses of the DTP vaccine	Subnational region - HDI	Difference	2.2			96.4
UGA	Uganda	African	Low income	2016	Global Data Lab	vzdpt	One-year-old children who did not receive any doses of the DTP vaccine	Subnational region - HDI	Difference	1.7			94.9
TZA	United Republic of Tanzania	African	Lower middle income	2015	Global Data Lab	vzdpt	One-year-old children who did not receive any doses of the DTP vaccine	Subnational region - HDI	Difference	-9			96.8
YEM	Yemen	Eastern Mediterranean	Low income	2013	Global Data Lab	vzdpt	One-year-old children who did not receive any doses of the DTP vaccine	Subnational region - HDI	Difference	-21			77
ZMB	Zambia	African	Lower middle income	2018	Global Data Lab	vzdpt	One-year-old children who did not receive any doses of the DTP vaccine	Subnational region - HDI	Difference	-0.8			98.2
ZWE	Zimbabwe	African	Lower middle income	2015	Global Data Lab	vzdpt	One-year-old children who did not receive any doses of the DTP vaccine	Subnational region - HDI	Difference	2.5			89.6
AFG	Afghanistan	Eastern Mediterranean	Low income	2022	ICEH - MICS	vdpt	DTP3 immunization coverage among one-year-olds (%)	Economic status (wealth quintile)	Population attributable fraction	37.26	37.2128	37.3073	51.3442
ALB	Albania	European	Upper middle income	2017	ICEH - DHS	vdpt	DTP3 immunization coverage among one-year-olds (%)	Economic status (wealth quintile)	Population attributable fraction	2.27393	2.25981	2.28805	97.7766
DZA	Algeria	African	Upper middle income	2019	ICEH - MICS	vdpt	DTP3 immunization coverage among one-year-olds (%)	Economic status (wealth quintile)	Population attributable fraction	7.48779	7.42041	7.55518	62.0808
AGO	Angola	African	Lower middle income	2015	ICEH - DHS	vdpt	DTP3 immunization coverage among one-year-olds (%)	Economic status (wealth quintile)	Population attributable fraction	55.0936	54.981	55.2062	40.6141
ARM	Armenia	European	Upper middle income	2016	ICEH - DHS	vdpt	DTP3 immunization coverage among one-year-olds (%)	Economic status (wealth quintile)	Population attributable fraction	2.68634	2.63977	2.73292	92.6966
BGD	Bangladesh	South-East Asia	Lower middle income	2017	ICEH - DHS	vdpt	DTP3 immunization coverage among one-year-olds (%)	Economic status (wealth quintile)	Population attributable fraction	1.85328	1.83686	1.8697	95.9125
BLZ	Belize	Americas	Upper middle income	2016	ICEH - MICS	vdpt	DTP3 immunization coverage among one-year-olds (%)	Economic status (wealth quintile)	Population attributable fraction	0	-0.0924403	0.0924403	83.0241
BEN	Benin	African	Lower middle income	2017	ICEH - DHS	vdpt	DTP3 immunization coverage among one-year-olds (%)	Economic status (wealth quintile)	Population attributable fraction	17.2655	17.2223	17.3087	73.1937
BOL	Bolivia (Plurinational State of)	Americas	Lower middle income	2016	ICEH - NSS	vdpt	DTP3 immunization coverage among one-year-olds (%)	Economic status (wealth quintile)	Population attributable fraction	0	-0.0647414	0.0647414	85.4661
BFA	Burkina Faso	African	Low income	2021	ICEH - DHS	vdpt	DTP3 immunization coverage among one-year-olds (%)	Economic status (wealth quintile)	Population attributable fraction	0.982331	0.952019	1.01264	88.6397
BDI	Burundi	African	Low income	2016	ICEH - DHS	vdpt	DTP3 immunization coverage among one-year-olds (%)	Economic status (wealth quintile)	Population attributable fraction	0	-0.0161536	0.0161536	97.3059
KHM	Cambodia	Western Pacific	Lower middle income	2021	ICEH - DHS	vdpt	DTP3 immunization coverage among one-year-olds (%)	Economic status (wealth quintile)	Population attributable fraction	2.88406	2.84506	2.92306	84.0744
CMR	Cameroon	African	Lower middle income	2018	ICEH - DHS	vdpt	DTP3 immunization coverage among one-year-olds (%)	Economic status (wealth quintile)	Population attributable fraction	23.1282	23.0765	23.18	72.3578
CAF	Central African Republic	African	Low income	2019	ICEH - MICS	vdpt	DTP3 immunization coverage among one-year-olds (%)	Economic status (wealth quintile)	Population attributable fraction	84.0097	83.8365	84.183	32.5751
TCD	Chad	African	Low income	2014	ICEH - DHS	vdpt	DTP3 immunization coverage among one-year-olds (%)	Economic status (wealth quintile)	Population attributable fraction	33.2048	33.0827	33.327	33.7898
COG	Congo	African	Lower middle income	2014	ICEH - MICS	vdpt	DTP3 immunization coverage among one-year-olds (%)	Economic status (wealth quintile)	Population attributable fraction	14.2725	14.1943	14.3508	65.2737
CRI	Costa Rica	Americas	Upper middle income	2018	ICEH - MICS	vdpt	DTP3 immunization coverage among one-year-olds (%)	Economic status (wealth quintile)	Population attributable fraction	3.04449	3.04043	3.04855	92.9636
CUB	Cuba	Americas	Upper middle income	2019	ICEH - MICS	vdpt	DTP3 immunization coverage among one-year-olds (%)	Economic status (wealth quintile)	Population attributable fraction	2.89302	2.8689	2.91715	94.6773
CIV	Côte d'Ivoire	African	Lower middle income	2021	ICEH - DHS	vdpt	DTP3 immunization coverage among one-year-olds (%)	Economic status (wealth quintile)	Population attributable fraction	0	-0.0885846	0.0885846	54.5218
COD	Democratic Republic of the Congo	African	Low income	2017	ICEH - MICS	vdpt	DTP3 immunization coverage among one-year-olds (%)	Economic status (wealth quintile)	Population attributable fraction	53.8715	53.7966	53.9463	45.3916
DOM	Dominican Republic	Americas	Upper middle income	2019	ICEH - MICS	vdpt	DTP3 immunization coverage among one-year-olds (%)	Economic status (wealth quintile)	Population attributable fraction	2.67902	2.60037	2.75768	64.3962
ECU	Ecuador	Americas	Upper middle income	2018	ICEH - NSS	vdpt	DTP3 immunization coverage among one-year-olds (%)	Economic status (wealth quintile)	Population attributable fraction	3.52912	3.50941	3.54882	91.4083
EGY	Egypt	Eastern Mediterranean	Lower middle income	2014	ICEH - DHS	vdpt	DTP3 immunization coverage among one-year-olds (%)	Economic status (wealth quintile)	Population attributable fraction	1.78988	1.78078	1.79897	97.36
SLV	El Salvador	Americas	Upper middle income	2014	ICEH - MICS	vdpt	DTP3 immunization coverage among one-year-olds (%)	Economic status (wealth quintile)	Population attributable fraction	0	-0.0380996	0.0380996	93.0976
SWZ	Eswatini	African	Lower middle income	2014	ICEH - MICS	vdpt	DTP3 immunization coverage among one-year-olds (%)	Economic status (wealth quintile)	Population attributable fraction	5.90562	5.86084	5.9504	90.8071
ETH	Ethiopia	African	Low income	2019	ICEH - DHS	vdpt	DTP3 immunization coverage among one-year-olds (%)	Economic status (wealth quintile)	Population attributable fraction	33.6372	33.5616	33.7129	62.4103
FJI	Fiji	Western Pacific	Upper middle income	2021	ICEH - MICS	vdpt	DTP3 immunization coverage among one-year-olds (%)	Economic status (wealth quintile)	Population attributable fraction	2.7726	2.73483	2.81036	95.4355
GAB	Gabon	African	Upper middle income	2019	ICEH - DHS	vdpt	DTP3 immunization coverage among one-year-olds (%)	Economic status (wealth quintile)	Population attributable fraction	21.4166	21.3415	21.4918	69.0715
GMB	Gambia	African	Low income	2019	ICEH - DHS	vdpt	DTP3 immunization coverage among one-year-olds (%)	Economic status (wealth quintile)	Population attributable fraction	2.23861	2.21286	2.26436	93.6022
GHA	Ghana	African	Lower middle income	2017	ICEH - MICS	vdpt	DTP3 immunization coverage among one-year-olds (%)	Economic status (wealth quintile)	Population attributable fraction	1.93354	1.90294	1.96413	89.4688
GTM	Guatemala	Americas	Upper middle income	2015	ICEH - DHS	vdpt	DTP3 immunization coverage among one-year-olds (%)	Economic status (wealth quintile)	Population attributable fraction	5.77795	5.73987	5.81603	84.7135
GIN	Guinea	African	Lower middle income	2018	ICEH - DHS	vdpt	DTP3 immunization coverage among one-year-olds (%)	Economic status (wealth quintile)	Population attributable fraction	33.7534	33.6135	33.8933	40.8209
GNB	Guinea-Bissau	African	Low income	2019	ICEH - MICS	vdpt	DTP3 immunization coverage among one-year-olds (%)	Economic status (wealth quintile)	Population attributable fraction	0	-0.057384	0.057384	84.3838
HTI	Haiti	Americas	Lower middle income	2016	ICEH - DHS	vdpt	DTP3 immunization coverage among one-year-olds (%)	Economic status (wealth quintile)	Population attributable fraction	43.1677	43.056	43.2794	55.7876
HND	Honduras	Americas	Lower middle income	2019	ICEH - MICS	vdpt	DTP3 immunization coverage among one-year-olds (%)	Economic status (wealth quintile)	Population attributable fraction	0	-0.0373725	0.0373725	91.2693
IND	India	South-East Asia	Lower middle income	2020	ICEH - DHS	vdpt	DTP3 immunization coverage among one-year-olds (%)	Economic status (wealth quintile)	Population attributable fraction	2.74262	2.73502	2.75022	87.3963
IDN	Indonesia	South-East Asia	Upper middle income	2017	ICEH - DHS	vdpt	DTP3 immunization coverage among one-year-olds (%)	Economic status (wealth quintile)	Population attributable fraction	6.17518	6.13955	6.21081	76.8159
IRQ	Iraq	Eastern Mediterranean	Upper middle income	2018	ICEH - MICS	vdpt	DTP3 immunization coverage among one-year-olds (%)	Economic status (wealth quintile)	Population attributable fraction	24.8215	24.7786	24.8644	68.724
JOR	Jordan	Eastern Mediterranean	Lower middle income	2017	ICEH - DHS	vdpt	DTP3 immunization coverage among one-year-olds (%)	Economic status (wealth quintile)	Population attributable fraction	0.458547	0.410956	0.506138	90.0226
KAZ	Kazakhstan	European	Upper middle income	2015	ICEH - MICS	vdpt	DTP3 immunization coverage among one-year-olds (%)	Economic status (wealth quintile)	Population attributable fraction	0	-0.0496147	0.0496147	91.4163
KEN	Kenya	African	Lower middle income	2022	ICEH - DHS	vdpt	DTP3 immunization coverage among one-year-olds (%)	Economic status (wealth quintile)	Population attributable fraction	1.10564	1.08461	1.12667	89.8587
KIR	Kiribati	Western Pacific	Lower middle income	2019	ICEH - MICS	vdpt	DTP3 immunization coverage among one-year-olds (%)	Economic status (wealth quintile)	Population attributable fraction	13.1389	12.9462	13.3315	47.1025
KGZ	Kyrgyzstan	European	Lower middle income	2018	ICEH - MICS	vdpt	DTP3 immunization coverage among one-year-olds (%)	Economic status (wealth quintile)	Population attributable fraction	0	-0.0868751	0.0868751	85.5008
LAO	Lao People's Democratic Republic	Western Pacific	Lower middle income	2017	ICEH - MICS	vdpt	DTP3 immunization coverage among one-year-olds (%)	Economic status (wealth quintile)	Population attributable fraction	25.093	25.0193	25.1666	58.2388
LSO	Lesotho	African	Lower middle income	2018	ICEH - MICS	vdpt	DTP3 immunization coverage among one-year-olds (%)	Economic status (wealth quintile)	Population attributable fraction	0	-0.0793048	0.0793048	83.2334
LBR	Liberia	African	Low income	2019	ICEH - DHS	vdpt	DTP3 immunization coverage among one-year-olds (%)	Economic status (wealth quintile)	Population attributable fraction	9.29203	9.18859	9.39546	69.2414
MDG	Madagascar	African	Low income	2021	ICEH - DHS	vdpt	DTP3 immunization coverage among one-year-olds (%)	Economic status (wealth quintile)	Population attributable fraction	23.9795	23.9246	24.0343	68.464
MWI	Malawi	African	Low income	2020	ICEH - MICS	vdpt	DTP3 immunization coverage among one-year-olds (%)	Economic status (wealth quintile)	Population attributable fraction	5.60055	5.57974	5.62136	90.2867
MDV	Maldives	South-East Asia	Upper middle income	2016	ICEH - DHS	vdpt	DTP3 immunization coverage among one-year-olds (%)	Economic status (wealth quintile)	Population attributable fraction	0	-0.0871236	0.0871236	85.8887
MLI	Mali	African	Low income	2018	ICEH - DHS	vdpt	DTP3 immunization coverage among one-year-olds (%)	Economic status (wealth quintile)	Population attributable fraction	15.077	15.0227	15.1313	70.981
MRT	Mauritania	African	Lower middle income	2019	ICEH - DHS	vdpt	DTP3 immunization coverage among one-year-olds (%)	Economic status (wealth quintile)	Population attributable fraction	5.78387	5.73103	5.83671	73.3871
MEX	Mexico	Americas	Upper middle income	2019	ICEH - NSS	vdpt	DTP3 immunization coverage among one-year-olds (%)	Economic status (wealth quintile)	Population attributable fraction	2.19651	2.13195	2.26106	73.7873
MNG	Mongolia	Western Pacific	Upper middle income	2018	ICEH - MICS	vdpt	DTP3 immunization coverage among one-year-olds (%)	Economic status (wealth quintile)	Population attributable fraction	0	-0.0432825	0.0432825	90.8722
MNE	Montenegro	European	Upper middle income	2013	ICEH - MICS	vdpt	DTP3 immunization coverage among one-year-olds (%)	Economic status (wealth quintile)	Population attributable fraction	0	-0.0880857	0.0880857	89.0276
MOZ	Mozambique	African	Low income	2015	ICEH - AIS	vdpt	DTP3 immunization coverage among one-year-olds (%)	Economic status (wealth quintile)	Population attributable fraction	15.619	15.5722	15.6657	82.0596
MMR	Myanmar	South-East Asia	Lower middle income	2016	ICEH - DHS	vdpt	DTP3 immunization coverage among one-year-olds (%)	Economic status (wealth quintile)	Population attributable fraction	34.6738	34.575	34.7727	62.6651
NAM	Namibia	African	Upper middle income	2013	ICEH - DHS	vdpt	DTP3 immunization coverage among one-year-olds (%)	Economic status (wealth quintile)	Population attributable fraction	0	-0.0769889	0.0769889	83.7852
NPL	Nepal	South-East Asia	Lower middle income	2022	ICEH - DHS	vdpt	DTP3 immunization coverage among one-year-olds (%)	Economic status (wealth quintile)	Population attributable fraction	2.1556	2.10639	2.20482	90.0356
NER	Niger	African	Low income	2021	ICEH - DHS	vdpt	DTP3 immunization coverage among one-year-olds (%)	Economic status (wealth quintile)	Population attributable fraction	9.05718	8.98521	9.12914	64.4625
NGA	Nigeria	African	Lower middle income	2021	ICEH - MICS	vdpt	DTP3 immunization coverage among one-year-olds (%)	Economic status (wealth quintile)	Population attributable fraction	49.4325	49.3874	49.4776	56.5854
MKD	North Macedonia	European	Upper middle income	2019	ICEH - MICS	vdpt	DTP3 immunization coverage among one-year-olds (%)	Economic status (wealth quintile)	Population attributable fraction	0	-0.0854585	0.0854585	82.6794
PAK	Pakistan	Eastern Mediterranean	Lower middle income	2017	ICEH - DHS	vdpt	DTP3 immunization coverage among one-year-olds (%)	Economic status (wealth quintile)	Population attributable fraction	20.5025	20.4625	20.5425	75.5489
PNG	Papua New Guinea	Western Pacific	Lower middle income	2017	ICEH - DHS	vdpt	DTP3 immunization coverage among one-year-olds (%)	Economic status (wealth quintile)	Population attributable fraction	45.9557	45.8454	46.066	42.3842
PRY	Paraguay	Americas	Upper middle income	2016	ICEH - MICS	vdpt	DTP3 immunization coverage among one-year-olds (%)	Economic status (wealth quintile)	Population attributable fraction	0	-0.0638482	0.0638482	88.2285
PER	Peru	Americas	Upper middle income	2022	ICEH - DHS	vdpt	DTP3 immunization coverage among one-year-olds (%)	Economic status (wealth quintile)	Population attributable fraction	0.0741537	0.0257501	0.122557	86.0438
PHL	Philippines	Western Pacific	Lower middle income	2022	ICEH - DHS	vdpt	DTP3 immunization coverage among one-year-olds (%)	Economic status (wealth quintile)	Population attributable fraction	17.2884	17.244	17.3327	79.0978
RWA	Rwanda	African	Low income	2019	ICEH - DHS	vdpt	DTP3 immunization coverage among one-year-olds (%)	Economic status (wealth quintile)	Population attributable fraction	0	-0.0117842	0.0117842	98.951
WSM	Samoa	Western Pacific	Lower middle income	2020	ICEH - DHS/MICS	vdpt	DTP3 immunization coverage among one-year-olds (%)	Economic status (wealth quintile)	Population attributable fraction	0	-0.239705	0.239705	39.0182
STP	Sao Tome and Principe	African	Lower middle income	2019	ICEH - MICS	vdpt	DTP3 immunization coverage among one-year-olds (%)	Economic status (wealth quintile)	Population attributable fraction	5.6156	5.58423	5.64696	94.233
SEN	Senegal	African	Lower middle income	2019	ICEH - DHS	vdpt	DTP3 immunization coverage among one-year-olds (%)	Economic status (wealth quintile)	Population attributable fraction	6.62546	6.60193	6.649	92.4321
SRB	Serbia	European	Upper middle income	2019	ICEH - MICS	vdpt	DTP3 immunization coverage among one-year-olds (%)	Economic status (wealth quintile)	Population attributable fraction	4.46192	4.41457	4.50927	89.7669
SLE	Sierra Leone	African	Low income	2019	ICEH - DHS	vdpt	DTP3 immunization coverage among one-year-olds (%)	Economic status (wealth quintile)	Population attributable fraction	0	-0.0561932	0.0561932	78.9928
ZAF	South Africa	African	Upper middle income	2016	ICEH - DHS	vdpt	DTP3 immunization coverage among one-year-olds (%)	Economic status (wealth quintile)	Population attributable fraction	0	-0.141077	0.141077	66.597
SDN	Sudan	Eastern Mediterranean	Low income	2014	ICEH - MICS	vdpt	DTP3 immunization coverage among one-year-olds (%)	Economic status (wealth quintile)	Population attributable fraction	21.7641	21.7213	21.8069	72.7191
SUR	Suriname	Americas	Upper middle income	2018	ICEH - MICS	vdpt	DTP3 immunization coverage among one-year-olds (%)	Economic status (wealth quintile)	Population attributable fraction	0	-0.146148	0.146148	68.0874
TJK	Tajikistan	European	Lower middle income	2017	ICEH - DHS	vdpt	DTP3 immunization coverage among one-year-olds (%)	Economic status (wealth quintile)	Population attributable fraction	0	-0.0582428	0.0582428	87.0885
THA	Thailand	South-East Asia	Upper middle income	2022	ICEH - MICS	vdpt	DTP3 immunization coverage among one-year-olds (%)	Economic status (wealth quintile)	Population attributable fraction	1.42683	1.39031	1.46334	88.6904
TLS	Timor-Leste	South-East Asia	Lower middle income	2016	ICEH - DHS	vdpt	DTP3 immunization coverage among one-year-olds (%)	Economic status (wealth quintile)	Population attributable fraction	17.0908	17.0119	17.1697	61.853
TGO	Togo	African	Low income	2017	ICEH - MICS	vdpt	DTP3 immunization coverage among one-year-olds (%)	Economic status (wealth quintile)	Population attributable fraction	5.4795	5.41438	5.54461	78.2682
TON	Tonga	Western Pacific	Upper middle income	2019	ICEH - MICS	vdpt	DTP3 immunization coverage among one-year-olds (%)	Economic status (wealth quintile)	Population attributable fraction	0	-0.0827699	0.0827699	93.5227
TUN	Tunisia	Eastern Mediterranean	Lower middle income	2018	ICEH - MICS	vdpt	DTP3 immunization coverage among one-year-olds (%)	Economic status (wealth quintile)	Population attributable fraction	0	-0.0947242	0.0947242	81.0523
TKM	Turkmenistan	European	Upper middle income	2015	ICEH - MICS	vdpt	DTP3 immunization coverage among one-year-olds (%)	Economic status (wealth quintile)	Population attributable fraction	0	-0.039663	0.039663	98.5222
TUR	Türkiye	European	Upper middle income	2018	ICEH - DHS	vdpt	DTP3 immunization coverage among one-year-olds (%)	Economic status (wealth quintile)	Population attributable fraction	17.0871	17.0115	17.1628	78.8117
UGA	Uganda	African	Low income	2016	ICEH - DHS	vdpt	DTP3 immunization coverage among one-year-olds (%)	Economic status (wealth quintile)	Population attributable fraction	0	-0.0362735	0.0362735	79.2893
TZA	United Republic of Tanzania	African	Lower middle income	2022	ICEH - DHS	vdpt	DTP3 immunization coverage among one-year-olds (%)	Economic status (wealth quintile)	Population attributable fraction	4.70008	4.67617	4.724	90.2059
UZB	Uzbekistan	European	Lower middle income	2021	ICEH - MICS	vdpt	DTP3 immunization coverage among one-year-olds (%)	Economic status (wealth quintile)	Population attributable fraction	0	-0.0364414	0.0364414	95.7647
VNM	Viet Nam	Western Pacific	Lower middle income	2020	ICEH - MICS	vdpt	DTP3 immunization coverage among one-year-olds (%)	Economic status (wealth quintile)	Population attributable fraction	2.54765	2.51313	2.58216	91.295
YEM	Yemen	Eastern Mediterranean	Low income	2013	ICEH - DHS	vdpt	DTP3 immunization coverage among one-year-olds (%)	Economic status (wealth quintile)	Population attributable fraction	39.9328	39.8765	39.9892	59.8389
ZMB	Zambia	African	Lower middle income	2018	ICEH - DHS	vdpt	DTP3 immunization coverage among one-year-olds (%)	Economic status (wealth quintile)	Population attributable fraction	4.19014	4.16626	4.21402	92.1204
ZWE	Zimbabwe	African	Lower middle income	2019	ICEH - MICS	vdpt	DTP3 immunization coverage among one-year-olds (%)	Economic status (wealth quintile)	Population attributable fraction	6.57715	6.54716	6.60714	90.7397
PSE	occupied Palestinian territory	Eastern Mediterranean	Lower middle income	2019	ICEH - MICS	vdpt	DTP3 immunization coverage among one-year-olds (%)	Economic status (wealth quintile)	Population attributable fraction	0	-0.0424077	0.0424077	91.0199
AFG	Afghanistan	Eastern Mediterranean	Low income	2022	ICEH - MICS	vzdpt	One-year-old children who did not receive any doses of the DTP vaccine (%)	Economic status (wealth quintile)	Population attributable fraction	-48.1651	-48.222	-48.1081	35.7049
ALB	Albania	European	Upper middle income	2017	ICEH - DHS	vzdpt	One-year-old children who did not receive any doses of the DTP vaccine (%)	Economic status (wealth quintile)	Population attributable fraction	-100	-100	-100	0.457472
DZA	Algeria	African	Upper middle income	2019	ICEH - MICS	vzdpt	One-year-old children who did not receive any doses of the DTP vaccine (%)	Economic status (wealth quintile)	Population attributable fraction	-27.641	-27.9963	-27.2857	4.50654
AGO	Angola	African	Lower middle income	2015	ICEH - DHS	vzdpt	One-year-old children who did not receive any doses of the DTP vaccine (%)	Economic status (wealth quintile)	Population attributable fraction	-69.9647	-70.0548	-69.8745	31.237
ARM	Armenia	European	Upper middle income	2016	ICEH - DHS	vzdpt	One-year-old children who did not receive any doses of the DTP vaccine (%)	Economic status (wealth quintile)	Population attributable fraction	-100	-100	-100	1.53695
BGD	Bangladesh	South-East Asia	Lower middle income	2017	ICEH - DHS	vzdpt	One-year-old children who did not receive any doses of the DTP vaccine (%)	Economic status (wealth quintile)	Population attributable fraction	-78.9089	-79.3005	-78.5174	1.51363
BLZ	Belize	Americas	Upper middle income	2016	ICEH - MICS	vzdpt	One-year-old children who did not receive any doses of the DTP vaccine (%)	Economic status (wealth quintile)	Population attributable fraction	0	-0.883286	0.883286	7.07711
BEN	Benin	African	Lower middle income	2017	ICEH - DHS	vzdpt	One-year-old children who did not receive any doses of the DTP vaccine (%)	Economic status (wealth quintile)	Population attributable fraction	-56.281	-56.422	-56.1399	15.752
BFA	Burkina Faso	African	Low income	2021	ICEH - DHS	vzdpt	One-year-old children who did not receive any doses of the DTP vaccine (%)	Economic status (wealth quintile)	Population attributable fraction	-13.5916	-13.9465	-13.2367	5.10236
BDI	Burundi	African	Low income	2016	ICEH - DHS	vzdpt	One-year-old children who did not receive any doses of the DTP vaccine (%)	Economic status (wealth quintile)	Population attributable fraction	-9.06506	-10.0159	-8.11426	0.787543
KHM	Cambodia	Western Pacific	Lower middle income	2021	ICEH - DHS	vzdpt	One-year-old children who did not receive any doses of the DTP vaccine (%)	Economic status (wealth quintile)	Population attributable fraction	-20.3632	-20.6644	-20.062	7.65527
CMR	Cameroon	African	Lower middle income	2018	ICEH - DHS	vzdpt	One-year-old children who did not receive any doses of the DTP vaccine (%)	Economic status (wealth quintile)	Population attributable fraction	-70.9174	-71.0608	-70.7739	16.7031
CAF	Central African Republic	African	Low income	2019	ICEH - MICS	vzdpt	One-year-old children who did not receive any doses of the DTP vaccine (%)	Economic status (wealth quintile)	Population attributable fraction	-61.2943	-61.3919	-61.1966	44.9879
TCD	Chad	African	Low income	2014	ICEH - DHS	vzdpt	One-year-old children who did not receive any doses of the DTP vaccine (%)	Economic status (wealth quintile)	Population attributable fraction	-39.0992	-39.1883	-39.01	41.7154
COG	Congo	African	Lower middle income	2014	ICEH - MICS	vzdpt	One-year-old children who did not receive any doses of the DTP vaccine (%)	Economic status (wealth quintile)	Population attributable fraction	-37.61	-37.8478	-37.3722	13.9952
CRI	Costa Rica	Americas	Upper middle income	2018	ICEH - MICS	vzdpt	One-year-old children who did not receive any doses of the DTP vaccine (%)	Economic status (wealth quintile)	Population attributable fraction	-12.0317	-12.1422	-11.9212	2.31412
CUB	Cuba	Americas	Upper middle income	2019	ICEH - MICS	vzdpt	One-year-old children who did not receive any doses of the DTP vaccine (%)	Economic status (wealth quintile)	Population attributable fraction	-89.4464	-89.7326	-89.1602	2.58116
CIV	Côte d'Ivoire	African	Lower middle income	2021	ICEH - DHS	vzdpt	One-year-old children who did not receive any doses of the DTP vaccine (%)	Economic status (wealth quintile)	Population attributable fraction	0	-0.152127	0.152127	30.0413
COD	Democratic Republic of the Congo	African	Low income	2017	ICEH - MICS	vzdpt	One-year-old children who did not receive any doses of the DTP vaccine (%)	Economic status (wealth quintile)	Population attributable fraction	-56.8215	-56.897	-56.7461	34.0505
DOM	Dominican Republic	Americas	Upper middle income	2019	ICEH - MICS	vzdpt	One-year-old children who did not receive any doses of the DTP vaccine (%)	Economic status (wealth quintile)	Population attributable fraction	-0.884703	-1.2438	-0.525608	8.07133
ECU	Ecuador	Americas	Upper middle income	2018	ICEH - NSS	vzdpt	One-year-old children who did not receive any doses of the DTP vaccine (%)	Economic status (wealth quintile)	Population attributable fraction	-22.1656	-22.4548	-21.8764	5.38063
EGY	Egypt	Eastern Mediterranean	Lower middle income	2014	ICEH - DHS	vzdpt	One-year-old children who did not receive any doses of the DTP vaccine (%)	Economic status (wealth quintile)	Population attributable fraction	-51.7526	-52.5068	-50.9984	0.595848
SLV	El Salvador	Americas	Upper middle income	2014	ICEH - MICS	vzdpt	One-year-old children who did not receive any doses of the DTP vaccine (%)	Economic status (wealth quintile)	Population attributable fraction	-100	-100	-100	1.08781
SWZ	Eswatini	African	Lower middle income	2014	ICEH - MICS	vzdpt	One-year-old children who did not receive any doses of the DTP vaccine (%)	Economic status (wealth quintile)	Population attributable fraction	-22.9363	-23.8302	-22.0424	3.40436
ETH	Ethiopia	African	Low income	2019	ICEH - DHS	vzdpt	One-year-old children who did not receive any doses of the DTP vaccine (%)	Economic status (wealth quintile)	Population attributable fraction	-77.9755	-78.0857	-77.8653	23.6966
FJI	Fiji	Western Pacific	Upper middle income	2021	ICEH - MICS	vzdpt	One-year-old children who did not receive any doses of the DTP vaccine (%)	Economic status (wealth quintile)	Population attributable fraction	-100	-100	-100	3.33201
GAB	Gabon	African	Upper middle income	2019	ICEH - DHS	vzdpt	One-year-old children who did not receive any doses of the DTP vaccine (%)	Economic status (wealth quintile)	Population attributable fraction	-48.1215	-48.3532	-47.8898	16.3769
GMB	Gambia	African	Low income	2019	ICEH - DHS	vzdpt	One-year-old children who did not receive any doses of the DTP vaccine (%)	Economic status (wealth quintile)	Population attributable fraction	-25.9987	-26.7723	-25.2251	1.65251
GHA	Ghana	African	Lower middle income	2017	ICEH - MICS	vzdpt	One-year-old children who did not receive any doses of the DTP vaccine (%)	Economic status (wealth quintile)	Population attributable fraction	-45.7134	-46.0754	-45.3514	4.02736
GTM	Guatemala	Americas	Upper middle income	2015	ICEH - DHS	vzdpt	One-year-old children who did not receive any doses of the DTP vaccine (%)	Economic status (wealth quintile)	Population attributable fraction	-17.7294	-18.3215	-17.1373	2.46997
GIN	Guinea	African	Lower middle income	2018	ICEH - DHS	vzdpt	One-year-old children who did not receive any doses of the DTP vaccine (%)	Economic status (wealth quintile)	Population attributable fraction	-49.4697	-49.593	-49.3464	37.6909
GNB	Guinea-Bissau	African	Low income	2019	ICEH - MICS	vzdpt	One-year-old children who did not receive any doses of the DTP vaccine (%)	Economic status (wealth quintile)	Population attributable fraction	0	-0.489064	0.489064	7.03253
HTI	Haiti	Americas	Lower middle income	2016	ICEH - DHS	vzdpt	One-year-old children who did not receive any doses of the DTP vaccine (%)	Economic status (wealth quintile)	Population attributable fraction	-73.4389	-73.6239	-73.2539	16.4572
HND	Honduras	Americas	Lower middle income	2019	ICEH - MICS	vzdpt	One-year-old children who did not receive any doses of the DTP vaccine (%)	Economic status (wealth quintile)	Population attributable fraction	0	-0.650463	0.650463	3.46966
IND	India	South-East Asia	Lower middle income	2020	ICEH - DHS	vzdpt	One-year-old children who did not receive any doses of the DTP vaccine (%)	Economic status (wealth quintile)	Population attributable fraction	-13.0105	-13.0887	-12.9324	6.35993
IDN	Indonesia	South-East Asia	Upper middle income	2017	ICEH - DHS	vzdpt	One-year-old children who did not receive any doses of the DTP vaccine (%)	Economic status (wealth quintile)	Population attributable fraction	-31.8066	-31.976	-31.6372	11.1389
IRQ	Iraq	Eastern Mediterranean	Upper middle income	2018	ICEH - MICS	vzdpt	One-year-old children who did not receive any doses of the DTP vaccine (%)	Economic status (wealth quintile)	Population attributable fraction	-62.6569	-62.7868	-62.527	13.3119
JOR	Jordan	Eastern Mediterranean	Lower middle income	2017	ICEH - DHS	vzdpt	One-year-old children who did not receive any doses of the DTP vaccine (%)	Economic status (wealth quintile)	Population attributable fraction	0	-0.514556	0.514556	7.42212
KAZ	Kazakhstan	European	Upper middle income	2015	ICEH - MICS	vzdpt	One-year-old children who did not receive any doses of the DTP vaccine (%)	Economic status (wealth quintile)	Population attributable fraction	0	-0.760071	0.760071	4.38987
KEN	Kenya	African	Lower middle income	2022	ICEH - DHS	vzdpt	One-year-old children who did not receive any doses of the DTP vaccine (%)	Economic status (wealth quintile)	Population attributable fraction	-37.6791	-37.9911	-37.3671	2.899
KIR	Kiribati	Western Pacific	Lower middle income	2019	ICEH - MICS	vzdpt	One-year-old children who did not receive any doses of the DTP vaccine (%)	Economic status (wealth quintile)	Population attributable fraction	-18.6918	-18.9063	-18.4773	40.1399
KGZ	Kyrgyzstan	European	Lower middle income	2018	ICEH - MICS	vzdpt	One-year-old children who did not receive any doses of the DTP vaccine (%)	Economic status (wealth quintile)	Population attributable fraction	0	-0.659109	0.659109	9.35604
LAO	Lao People's Democratic Republic	Western Pacific	Lower middle income	2017	ICEH - MICS	vzdpt	One-year-old children who did not receive any doses of the DTP vaccine (%)	Economic status (wealth quintile)	Population attributable fraction	-46.0646	-46.1898	-45.9394	27.1421
LSO	Lesotho	African	Lower middle income	2018	ICEH - MICS	vzdpt	One-year-old children who did not receive any doses of the DTP vaccine (%)	Economic status (wealth quintile)	Population attributable fraction	0	-0.580942	0.580942	8.46336
LBR	Liberia	African	Low income	2019	ICEH - DHS	vzdpt	One-year-old children who did not receive any doses of the DTP vaccine (%)	Economic status (wealth quintile)	Population attributable fraction	-98.109	-98.1919	-98.0262	8.55016
MDG	Madagascar	African	Low income	2021	ICEH - DHS	vzdpt	One-year-old children who did not receive any doses of the DTP vaccine (%)	Economic status (wealth quintile)	Population attributable fraction	-53.5606	-53.6987	-53.4224	21.7483
MWI	Malawi	African	Low income	2020	ICEH - MICS	vzdpt	One-year-old children who did not receive any doses of the DTP vaccine (%)	Economic status (wealth quintile)	Population attributable fraction	-40.73	-41.0295	-40.4304	4.57261
MDV	Maldives	South-East Asia	Upper middle income	2016	ICEH - DHS	vzdpt	One-year-old children who did not receive any doses of the DTP vaccine (%)	Economic status (wealth quintile)	Population attributable fraction	0	-0.713616	0.713616	9.22361
MLI	Mali	African	Low income	2018	ICEH - DHS	vzdpt	One-year-old children who did not receive any doses of the DTP vaccine (%)	Economic status (wealth quintile)	Population attributable fraction	-58.7446	-58.8902	-58.5989	17.9427
MRT	Mauritania	African	Lower middle income	2019	ICEH - DHS	vzdpt	One-year-old children who did not receive any doses of the DTP vaccine (%)	Economic status (wealth quintile)	Population attributable fraction	-26.8018	-27.0219	-26.5817	12.1634
MEX	Mexico	Americas	Upper middle income	2019	ICEH - NSS	vzdpt	One-year-old children who did not receive any doses of the DTP vaccine (%)	Economic status (wealth quintile)	Population attributable fraction	-0.693749	-1.08658	-0.300922	7.25907
MNG	Mongolia	Western Pacific	Upper middle income	2018	ICEH - MICS	vzdpt	One-year-old children who did not receive any doses of the DTP vaccine (%)	Economic status (wealth quintile)	Population attributable fraction	-46.0406	-46.5993	-45.482	2.96182
MNE	Montenegro	European	Upper middle income	2013	ICEH - MICS	vzdpt	One-year-old children who did not receive any doses of the DTP vaccine (%)	Economic status (wealth quintile)	Population attributable fraction	0	-1.06865	1.06865	5.5552
MOZ	Mozambique	African	Low income	2015	ICEH - AIS	vzdpt	One-year-old children who did not receive any doses of the DTP vaccine (%)	Economic status (wealth quintile)	Population attributable fraction	-72.6327	-72.8823	-72.3832	9.99848
MMR	Myanmar	South-East Asia	Lower middle income	2016	ICEH - DHS	vzdpt	One-year-old children who did not receive any doses of the DTP vaccine (%)	Economic status (wealth quintile)	Population attributable fraction	-71.7632	-71.9921	-71.5342	13.1389
NAM	Namibia	African	Upper middle income	2013	ICEH - DHS	vzdpt	One-year-old children who did not receive any doses of the DTP vaccine (%)	Economic status (wealth quintile)	Population attributable fraction	0	-0.63348	0.63348	7.3252
NPL	Nepal	South-East Asia	Lower middle income	2022	ICEH - DHS	vzdpt	One-year-old children who did not receive any doses of the DTP vaccine (%)	Economic status (wealth quintile)	Population attributable fraction	-24.1107	-24.7149	-23.5066	5.31301
NER	Niger	African	Low income	2021	ICEH - DHS	vzdpt	One-year-old children who did not receive any doses of the DTP vaccine (%)	Economic status (wealth quintile)	Population attributable fraction	-22.5411	-22.7294	-22.3528	19.3911
NGA	Nigeria	African	Lower middle income	2021	ICEH - MICS	vzdpt	One-year-old children who did not receive any doses of the DTP vaccine (%)	Economic status (wealth quintile)	Population attributable fraction	-77.0359	-77.0894	-76.9825	29.681
MKD	North Macedonia	European	Upper middle income	2019	ICEH - MICS	vzdpt	One-year-old children who did not receive any doses of the DTP vaccine (%)	Economic status (wealth quintile)	Population attributable fraction	-85.9669	-86.357	-85.5768	4.1236
PAK	Pakistan	Eastern Mediterranean	Lower middle income	2017	ICEH - DHS	vzdpt	One-year-old children who did not receive any doses of the DTP vaccine (%)	Economic status (wealth quintile)	Population attributable fraction	-77.1226	-77.2435	-77.0016	13.6547
PNG	Papua New Guinea	Western Pacific	Lower middle income	2017	ICEH - DHS	vzdpt	One-year-old children who did not receive any doses of the DTP vaccine (%)	Economic status (wealth quintile)	Population attributable fraction	-63.0256	-63.1189	-62.9323	36.1098
PRY	Paraguay	Americas	Upper middle income	2016	ICEH - MICS	vzdpt	One-year-old children who did not receive any doses of the DTP vaccine (%)	Economic status (wealth quintile)	Population attributable fraction	-27.2379	-27.8866	-26.5892	5.20723
PER	Peru	Americas	Upper middle income	2022	ICEH - DHS	vzdpt	One-year-old children who did not receive any doses of the DTP vaccine (%)	Economic status (wealth quintile)	Population attributable fraction	0	-0.507076	0.507076	5.87965
PHL	Philippines	Western Pacific	Lower middle income	2022	ICEH - DHS	vzdpt	One-year-old children who did not receive any doses of the DTP vaccine (%)	Economic status (wealth quintile)	Population attributable fraction	-61.4731	-61.6722	-61.2739	13.3358
RWA	Rwanda	African	Low income	2019	ICEH - DHS	vzdpt	One-year-old children who did not receive any doses of the DTP vaccine (%)	Economic status (wealth quintile)	Population attributable fraction	0	-2.3822	2.3822	0.392929
WSM	Samoa	Western Pacific	Lower middle income	2020	ICEH - DHS/MICS	vzdpt	One-year-old children who did not receive any doses of the DTP vaccine (%)	Economic status (wealth quintile)	Population attributable fraction	-11.7242	-12.0117	-11.4367	29.5171
STP	Sao Tome and Principe	African	Lower middle income	2019	ICEH - MICS	vzdpt	One-year-old children who did not receive any doses of the DTP vaccine (%)	Economic status (wealth quintile)	Population attributable fraction	-100	-100	-100	2.28831
SEN	Senegal	African	Lower middle income	2019	ICEH - DHS	vzdpt	One-year-old children who did not receive any doses of the DTP vaccine (%)	Economic status (wealth quintile)	Population attributable fraction	-87.007	-87.2739	-86.7401	3.81715
SRB	Serbia	European	Upper middle income	2019	ICEH - MICS	vzdpt	One-year-old children who did not receive any doses of the DTP vaccine (%)	Economic status (wealth quintile)	Population attributable fraction	-84.588	-84.9671	-84.2089	3.53953
SLE	Sierra Leone	African	Low income	2019	ICEH - DHS	vzdpt	One-year-old children who did not receive any doses of the DTP vaccine (%)	Economic status (wealth quintile)	Population attributable fraction	-18.4103	-18.8172	-18.0035	5.35996
ZAF	South Africa	African	Upper middle income	2016	ICEH - DHS	vzdpt	One-year-old children who did not receive any doses of the DTP vaccine (%)	Economic status (wealth quintile)	Population attributable fraction	0	-0.655736	0.655736	8.84446
SDN	Sudan	Eastern Mediterranean	Low income	2014	ICEH - MICS	vzdpt	One-year-old children who did not receive any doses of the DTP vaccine (%)	Economic status (wealth quintile)	Population attributable fraction	-68.0811	-68.2039	-67.9583	16.7832
SUR	Suriname	Americas	Upper middle income	2018	ICEH - MICS	vzdpt	One-year-old children who did not receive any doses of the DTP vaccine (%)	Economic status (wealth quintile)	Population attributable fraction	0	-0.43195	0.43195	19.7311
TJK	Tajikistan	European	Lower middle income	2017	ICEH - DHS	vzdpt	One-year-old children who did not receive any doses of the DTP vaccine (%)	Economic status (wealth quintile)	Population attributable fraction	0	-0.488714	0.488714	7.60356
THA	Thailand	South-East Asia	Upper middle income	2022	ICEH - MICS	vzdpt	One-year-old children who did not receive any doses of the DTP vaccine (%)	Economic status (wealth quintile)	Population attributable fraction	-22.4839	-22.9807	-21.9871	3.60564
TLS	Timor-Leste	South-East Asia	Lower middle income	2016	ICEH - DHS	vzdpt	One-year-old children who did not receive any doses of the DTP vaccine (%)	Economic status (wealth quintile)	Population attributable fraction	-54.8237	-54.9771	-54.6703	21.5987
TGO	Togo	African	Low income	2017	ICEH - MICS	vzdpt	One-year-old children who did not receive any doses of the DTP vaccine (%)	Economic status (wealth quintile)	Population attributable fraction	-12.4216	-12.8162	-12.027	9.15326
TON	Tonga	Western Pacific	Upper middle income	2019	ICEH - MICS	vzdpt	One-year-old children who did not receive any doses of the DTP vaccine (%)	Economic status (wealth quintile)	Population attributable fraction	0	-1.56415	1.56415	3.62482
TUN	Tunisia	Eastern Mediterranean	Lower middle income	2018	ICEH - MICS	vzdpt	One-year-old children who did not receive any doses of the DTP vaccine (%)	Economic status (wealth quintile)	Population attributable fraction	0	-0.923581	0.923581	4.60461
TKM	Turkmenistan	European	Upper middle income	2015	ICEH - MICS	vzdpt	One-year-old children who did not receive any doses of the DTP vaccine (%)	Economic status (wealth quintile)	Population attributable fraction	0	-2.50875	2.50875	0.658593
TUR	Türkiye	European	Upper middle income	2018	ICEH - DHS	vzdpt	One-year-old children who did not receive any doses of the DTP vaccine (%)	Economic status (wealth quintile)	Population attributable fraction	-70.0537	-70.4632	-69.6443	6.9553
UGA	Uganda	African	Low income	2016	ICEH - DHS	vzdpt	One-year-old children who did not receive any doses of the DTP vaccine (%)	Economic status (wealth quintile)	Population attributable fraction	0	-0.308683	0.308683	5.09316
TZA	United Republic of Tanzania	African	Lower middle income	2022	ICEH - DHS	vzdpt	One-year-old children who did not receive any doses of the DTP vaccine (%)	Economic status (wealth quintile)	Population attributable fraction	-8.97355	-9.32472	-8.62237	5.40203
UZB	Uzbekistan	European	Lower middle income	2021	ICEH - MICS	vzdpt	One-year-old children who did not receive any doses of the DTP vaccine (%)	Economic status (wealth quintile)	Population attributable fraction	0	-1.29483	1.29483	1.44542
VNM	Viet Nam	Western Pacific	Lower middle income	2020	ICEH - MICS	vzdpt	One-year-old children who did not receive any doses of the DTP vaccine (%)	Economic status (wealth quintile)	Population attributable fraction	-22.1958	-22.6921	-21.6995	4.87097
YEM	Yemen	Eastern Mediterranean	Low income	2013	ICEH - DHS	vzdpt	One-year-old children who did not receive any doses of the DTP vaccine (%)	Economic status (wealth quintile)	Population attributable fraction	-59.3145	-59.4188	-59.2102	23.4281
ZMB	Zambia	African	Lower middle income	2018	ICEH - DHS	vzdpt	One-year-old children who did not receive any doses of the DTP vaccine (%)	Economic status (wealth quintile)	Population attributable fraction	-53.8366	-54.3412	-53.332	2.09659
ZWE	Zimbabwe	African	Lower middle income	2019	ICEH - MICS	vzdpt	One-year-old children who did not receive any doses of the DTP vaccine (%)	Economic status (wealth quintile)	Population attributable fraction	-68.6825	-69.0112	-68.3538	5.49828
PSE	occupied Palestinian territory	Eastern Mediterranean	Lower middle income	2019	ICEH - MICS	vzdpt	One-year-old children who did not receive any doses of the DTP vaccine (%)	Economic status (wealth quintile)	Population attributable fraction	0	-0.650657	0.650657	4.48436
AFG	Afghanistan	Eastern Mediterranean	Low income	2022	ICEH - MICS	vdpt	DTP3 immunization coverage among one-year-olds (%)	Subnational region	Population attributable fraction	80.388	80.2423	80.5336	51.3442
ALB	Albania	European	Upper middle income	2017	ICEH - DHS	vdpt	DTP3 immunization coverage among one-year-olds (%)	Subnational region	Population attributable fraction	2.27393	2.25981	2.28805	97.7766
DZA	Algeria	African	Upper middle income	2019	ICEH - MICS	vdpt	DTP3 immunization coverage among one-year-olds (%)	Subnational region	Population attributable fraction	21.5066	21.4416	21.5717	62.0808
AGO	Angola	African	Lower middle income	2015	ICEH - DHS	vdpt	DTP3 immunization coverage among one-year-olds (%)	Subnational region	Population attributable fraction	50.0665	49.7474	50.3857	40.6141
BGD	Bangladesh	South-East Asia	Lower middle income	2017	ICEH - DHS	vdpt	DTP3 immunization coverage among one-year-olds (%)	Subnational region	Population attributable fraction	3.26173	3.24543	3.27804	95.9125
BLZ	Belize	Americas	Upper middle income	2016	ICEH - MICS	vdpt	DTP3 immunization coverage among one-year-olds (%)	Subnational region	Population attributable fraction	7.75123	7.66116	7.84129	83.0241
BEN	Benin	African	Lower middle income	2017	ICEH - DHS	vdpt	DTP3 immunization coverage among one-year-olds (%)	Subnational region	Population attributable fraction	20.113	20.0241	20.202	73.1937
BOL	Bolivia (Plurinational State of)	Americas	Lower middle income	2016	ICEH - NSS	vdpt	DTP3 immunization coverage among one-year-olds (%)	Subnational region	Population attributable fraction	6.666	6.6319	6.7001	85.4661
BFA	Burkina Faso	African	Low income	2021	ICEH - DHS	vdpt	DTP3 immunization coverage among one-year-olds (%)	Subnational region	Population attributable fraction	8.91687	8.87308	8.96066	88.6397
BDI	Burundi	African	Low income	2016	ICEH - DHS	vdpt	DTP3 immunization coverage among one-year-olds (%)	Subnational region	Population attributable fraction	2.55753	2.54839	2.56666	97.3059
KHM	Cambodia	Western Pacific	Lower middle income	2021	ICEH - DHS	vdpt	DTP3 immunization coverage among one-year-olds (%)	Subnational region	Population attributable fraction	13.7045	13.6547	13.7543	84.0744
CMR	Cameroon	African	Lower middle income	2018	ICEH - DHS	vdpt	DTP3 immunization coverage among one-year-olds (%)	Subnational region	Population attributable fraction	25.8163	25.7431	25.8895	72.3578
CAF	Central African Republic	African	Low income	2019	ICEH - MICS	vdpt	DTP3 immunization coverage among one-year-olds (%)	Subnational region	Population attributable fraction	102.179	101.965	102.392	32.5751
TCD	Chad	African	Low income	2014	ICEH - DHS	vdpt	DTP3 immunization coverage among one-year-olds (%)	Subnational region	Population attributable fraction	85.7824	85.593	85.9718	33.7898
COG	Congo	African	Lower middle income	2014	ICEH - MICS	vdpt	DTP3 immunization coverage among one-year-olds (%)	Subnational region	Population attributable fraction	18.6041	18.5585	18.6496	65.2737
CRI	Costa Rica	Americas	Upper middle income	2018	ICEH - MICS	vdpt	DTP3 immunization coverage among one-year-olds (%)	Subnational region	Population attributable fraction	5.49502	5.49118	5.49886	92.9636
CUB	Cuba	Americas	Upper middle income	2019	ICEH - MICS	vdpt	DTP3 immunization coverage among one-year-olds (%)	Subnational region	Population attributable fraction	5.67152	5.656	5.68703	94.6773
CIV	Côte d'Ivoire	African	Lower middle income	2021	ICEH - DHS	vdpt	DTP3 immunization coverage among one-year-olds (%)	Subnational region	Population attributable fraction	47.67	47.3574	47.9827	54.5218
COD	Democratic Republic of the Congo	African	Low income	2017	ICEH - MICS	vdpt	DTP3 immunization coverage among one-year-olds (%)	Subnational region	Population attributable fraction	97.1943	97.1075	97.2811	45.3916
DOM	Dominican Republic	Americas	Upper middle income	2019	ICEH - MICS	vdpt	DTP3 immunization coverage among one-year-olds (%)	Subnational region	Population attributable fraction	12.6947	12.6027	12.7867	64.3962
ECU	Ecuador	Americas	Upper middle income	2018	ICEH - NSS	vdpt	DTP3 immunization coverage among one-year-olds (%)	Subnational region	Population attributable fraction	6.80155	6.67024	6.93285	91.4083
EGY	Egypt	Eastern Mediterranean	Lower middle income	2014	ICEH - DHS	vdpt	DTP3 immunization coverage among one-year-olds (%)	Subnational region	Population attributable fraction	1.68873	1.6529	1.72457	97.36
SLV	El Salvador	Americas	Upper middle income	2014	ICEH - MICS	vdpt	DTP3 immunization coverage among one-year-olds (%)	Subnational region	Population attributable fraction	3.32994	3.30084	3.35904	93.0976
SWZ	Eswatini	African	Lower middle income	2014	ICEH - MICS	vdpt	DTP3 immunization coverage among one-year-olds (%)	Subnational region	Population attributable fraction	2.83353	2.78607	2.88099	90.8071
ETH	Ethiopia	African	Low income	2019	ICEH - DHS	vdpt	DTP3 immunization coverage among one-year-olds (%)	Subnational region	Population attributable fraction	49.2259	49.0788	49.3729	62.4103
FJI	Fiji	Western Pacific	Upper middle income	2021	ICEH - MICS	vdpt	DTP3 immunization coverage among one-year-olds (%)	Subnational region	Population attributable fraction	1.98635	1.91251	2.06019	95.4355
GAB	Gabon	African	Upper middle income	2019	ICEH - DHS	vdpt	DTP3 immunization coverage among one-year-olds (%)	Subnational region	Population attributable fraction	13.8783	13.7849	13.9716	69.0715
GMB	Gambia	African	Low income	2019	ICEH - DHS	vdpt	DTP3 immunization coverage among one-year-olds (%)	Subnational region	Population attributable fraction	5.32661	5.30522	5.34801	93.6022
GHA	Ghana	African	Lower middle income	2017	ICEH - MICS	vdpt	DTP3 immunization coverage among one-year-olds (%)	Subnational region	Population attributable fraction	7.54067	7.48196	7.59938	89.4688
GTM	Guatemala	Americas	Upper middle income	2015	ICEH - DHS	vdpt	DTP3 immunization coverage among one-year-olds (%)	Subnational region	Population attributable fraction	10.3165	10.2606	10.3725	84.7135
GIN	Guinea	African	Lower middle income	2018	ICEH - DHS	vdpt	DTP3 immunization coverage among one-year-olds (%)	Subnational region	Population attributable fraction	35.0698	34.8942	35.2454	40.8209
GNB	Guinea-Bissau	African	Low income	2019	ICEH - MICS	vdpt	DTP3 immunization coverage among one-year-olds (%)	Subnational region	Population attributable fraction	10.8468	10.7254	10.9682	84.3838
HTI	Haiti	Americas	Lower middle income	2016	ICEH - DHS	vdpt	DTP3 immunization coverage among one-year-olds (%)	Subnational region	Population attributable fraction	30.188	30.0482	30.3277	55.7876
HND	Honduras	Americas	Lower middle income	2019	ICEH - MICS	vdpt	DTP3 immunization coverage among one-year-olds (%)	Subnational region	Population attributable fraction	8.24422	8.21437	8.27407	91.2693
IND	India	South-East Asia	Lower middle income	2020	ICEH - DHS	vdpt	DTP3 immunization coverage among one-year-olds (%)	Subnational region	Population attributable fraction	11.2134	11.1249	11.3019	87.3963
IDN	Indonesia	South-East Asia	Upper middle income	2017	ICEH - DHS	vdpt	DTP3 immunization coverage among one-year-olds (%)	Subnational region	Population attributable fraction	22.3822	22.2919	22.4725	76.8159
IRQ	Iraq	Eastern Mediterranean	Upper middle income	2018	ICEH - MICS	vdpt	DTP3 immunization coverage among one-year-olds (%)	Subnational region	Population attributable fraction	28.8814	28.8	28.9628	68.724
JOR	Jordan	Eastern Mediterranean	Lower middle income	2017	ICEH - DHS	vdpt	DTP3 immunization coverage among one-year-olds (%)	Subnational region	Population attributable fraction	6.34546	6.27881	6.41211	90.0226
KAZ	Kazakhstan	European	Upper middle income	2015	ICEH - MICS	vdpt	DTP3 immunization coverage among one-year-olds (%)	Subnational region	Population attributable fraction	9.38966	9.36958	9.40973	91.4163
KEN	Kenya	African	Lower middle income	2022	ICEH - DHS	vdpt	DTP3 immunization coverage among one-year-olds (%)	Subnational region	Population attributable fraction	10.257	10.2376	10.2765	89.8587
KIR	Kiribati	Western Pacific	Lower middle income	2019	ICEH - MICS	vdpt	DTP3 immunization coverage among one-year-olds (%)	Subnational region	Population attributable fraction	26.9203	26.6976	27.143	47.1025
KGZ	Kyrgyzstan	European	Lower middle income	2018	ICEH - MICS	vdpt	DTP3 immunization coverage among one-year-olds (%)	Subnational region	Population attributable fraction	13.6042	13.5255	13.6829	85.5008
LAO	Lao People's Democratic Republic	Western Pacific	Lower middle income	2017	ICEH - MICS	vdpt	DTP3 immunization coverage among one-year-olds (%)	Subnational region	Population attributable fraction	44.358	44.2314	44.4846	58.2388
LSO	Lesotho	African	Lower middle income	2018	ICEH - MICS	vdpt	DTP3 immunization coverage among one-year-olds (%)	Subnational region	Population attributable fraction	2.21618	2.18799	2.24438	83.2334
LBR	Liberia	African	Low income	2019	ICEH - DHS	vdpt	DTP3 immunization coverage among one-year-olds (%)	Subnational region	Population attributable fraction	6.32894	6.20265	6.45523	69.2414
MDG	Madagascar	African	Low income	2021	ICEH - DHS	vdpt	DTP3 immunization coverage among one-year-olds (%)	Subnational region	Population attributable fraction	35.1419	35.076	35.2077	68.464
MWI	Malawi	African	Low income	2020	ICEH - MICS	vdpt	DTP3 immunization coverage among one-year-olds (%)	Subnational region	Population attributable fraction	5.444	5.41899	5.46902	90.2867
MDV	Maldives	South-East Asia	Upper middle income	2016	ICEH - DHS	vdpt	DTP3 immunization coverage among one-year-olds (%)	Subnational region	Population attributable fraction	5.94033	5.84525	6.03541	85.8887
MLI	Mali	African	Low income	2018	ICEH - DHS	vdpt	DTP3 immunization coverage among one-year-olds (%)	Subnational region	Population attributable fraction	15.5179	15.4586	15.5771	70.981
MRT	Mauritania	African	Lower middle income	2019	ICEH - DHS	vdpt	DTP3 immunization coverage among one-year-olds (%)	Subnational region	Population attributable fraction	32.6434	32.5845	32.7022	73.3871
MEX	Mexico	Americas	Upper middle income	2019	ICEH - NSS	vdpt	DTP3 immunization coverage among one-year-olds (%)	Subnational region	Population attributable fraction	4.78732	4.75266	4.82198	73.7873
MNG	Mongolia	Western Pacific	Upper middle income	2018	ICEH - MICS	vdpt	DTP3 immunization coverage among one-year-olds (%)	Subnational region	Population attributable fraction	4.25435	4.21815	4.29055	90.8722
MNE	Montenegro	European	Upper middle income	2013	ICEH - MICS	vdpt	DTP3 immunization coverage among one-year-olds (%)	Subnational region	Population attributable fraction	7.5715	7.51166	7.63133	89.0276
MOZ	Mozambique	African	Low income	2015	ICEH - AIS	vdpt	DTP3 immunization coverage among one-year-olds (%)	Subnational region	Population attributable fraction	18.8585	18.7969	18.9202	82.0596
MMR	Myanmar	South-East Asia	Lower middle income	2016	ICEH - DHS	vdpt	DTP3 immunization coverage among one-year-olds (%)	Subnational region	Population attributable fraction	40.818	40.7021	40.9339	62.6651
NAM	Namibia	African	Upper middle income	2013	ICEH - DHS	vdpt	DTP3 immunization coverage among one-year-olds (%)	Subnational region	Population attributable fraction	16.3914	16.3237	16.459	83.7852
NPL	Nepal	South-East Asia	Lower middle income	2022	ICEH - DHS	vdpt	DTP3 immunization coverage among one-year-olds (%)	Subnational region	Population attributable fraction	9.99883	9.96247	10.0352	90.0356
NER	Niger	African	Low income	2021	ICEH - DHS	vdpt	DTP3 immunization coverage among one-year-olds (%)	Subnational region	Population attributable fraction	19.8254	19.7344	19.9164	64.4625
NGA	Nigeria	African	Lower middle income	2021	ICEH - MICS	vdpt	DTP3 immunization coverage among one-year-olds (%)	Subnational region	Population attributable fraction	74.481	74.4275	74.5346	56.5854
MKD	North Macedonia	European	Upper middle income	2019	ICEH - MICS	vdpt	DTP3 immunization coverage among one-year-olds (%)	Subnational region	Population attributable fraction	18.6771	18.5844	18.7698	82.6794
PNG	Papua New Guinea	Western Pacific	Lower middle income	2017	ICEH - DHS	vdpt	DTP3 immunization coverage among one-year-olds (%)	Subnational region	Population attributable fraction	33.9016	33.7745	34.0287	42.3842
PRY	Paraguay	Americas	Upper middle income	2016	ICEH - MICS	vdpt	DTP3 immunization coverage among one-year-olds (%)	Subnational region	Population attributable fraction	4.00414	3.93324	4.07503	88.2285
PER	Peru	Americas	Upper middle income	2022	ICEH - DHS	vdpt	DTP3 immunization coverage among one-year-olds (%)	Subnational region	Population attributable fraction	9.33243	9.27426	9.39059	86.0438
PHL	Philippines	Western Pacific	Lower middle income	2022	ICEH - DHS	vdpt	DTP3 immunization coverage among one-year-olds (%)	Subnational region	Population attributable fraction	22.0801	22.011	22.1493	79.0978
RWA	Rwanda	African	Low income	2019	ICEH - DHS	vdpt	DTP3 immunization coverage among one-year-olds (%)	Subnational region	Population attributable fraction	0.294132	0.286561	0.301703	98.951
WSM	Samoa	Western Pacific	Lower middle income	2020	ICEH - DHS/MICS	vdpt	DTP3 immunization coverage among one-year-olds (%)	Subnational region	Population attributable fraction	66.0924	65.8821	66.3027	39.0182
STP	Sao Tome and Principe	African	Lower middle income	2019	ICEH - MICS	vdpt	DTP3 immunization coverage among one-year-olds (%)	Subnational region	Population attributable fraction	1.51532	1.46078	1.56986	94.233
SEN	Senegal	African	Lower middle income	2019	ICEH - DHS	vdpt	DTP3 immunization coverage among one-year-olds (%)	Subnational region	Population attributable fraction	8.18754	8.16949	8.2056	92.4321
SRB	Serbia	European	Upper middle income	2019	ICEH - MICS	vdpt	DTP3 immunization coverage among one-year-olds (%)	Subnational region	Population attributable fraction	7.00781	6.95917	7.05646	89.7669
SLE	Sierra Leone	African	Low income	2019	ICEH - DHS	vdpt	DTP3 immunization coverage among one-year-olds (%)	Subnational region	Population attributable fraction	6.33152	6.28938	6.37366	78.9928
ZAF	South Africa	African	Upper middle income	2016	ICEH - DHS	vdpt	DTP3 immunization coverage among one-year-olds (%)	Subnational region	Population attributable fraction	30.1306	29.9297	30.3314	66.597
SDN	Sudan	Eastern Mediterranean	Low income	2014	ICEH - MICS	vdpt	DTP3 immunization coverage among one-year-olds (%)	Subnational region	Population attributable fraction	31.0053	30.9522	31.0583	72.7191
SUR	Suriname	Americas	Upper middle income	2018	ICEH - MICS	vdpt	DTP3 immunization coverage among one-year-olds (%)	Subnational region	Population attributable fraction	31.4021	31.2447	31.5595	68.0874
TJK	Tajikistan	European	Lower middle income	2017	ICEH - DHS	vdpt	DTP3 immunization coverage among one-year-olds (%)	Subnational region	Population attributable fraction	10.0595	10.033	10.086	87.0885
THA	Thailand	South-East Asia	Upper middle income	2022	ICEH - MICS	vdpt	DTP3 immunization coverage among one-year-olds (%)	Subnational region	Population attributable fraction	5.74382	5.72352	5.76412	88.6904
TLS	Timor-Leste	South-East Asia	Lower middle income	2016	ICEH - DHS	vdpt	DTP3 immunization coverage among one-year-olds (%)	Subnational region	Population attributable fraction	27.2409	27.1425	27.3393	61.853
TGO	Togo	African	Low income	2017	ICEH - MICS	vdpt	DTP3 immunization coverage among one-year-olds (%)	Subnational region	Population attributable fraction	7.34927	7.26625	7.43229	78.2682
TUN	Tunisia	Eastern Mediterranean	Lower middle income	2018	ICEH - MICS	vdpt	DTP3 immunization coverage among one-year-olds (%)	Subnational region	Population attributable fraction	13.9609	13.8817	14.0401	81.0523
TKM	Turkmenistan	European	Upper middle income	2015	ICEH - MICS	vdpt	DTP3 immunization coverage among one-year-olds (%)	Subnational region	Population attributable fraction	1.49993	1.4912	1.50867	98.5222
TUR	Türkiye	European	Upper middle income	2018	ICEH - DHS	vdpt	DTP3 immunization coverage among one-year-olds (%)	Subnational region	Population attributable fraction	6.58237	6.51742	6.64732	78.8117
UGA	Uganda	African	Low income	2016	ICEH - DHS	vdpt	DTP3 immunization coverage among one-year-olds (%)	Subnational region	Population attributable fraction	14.3917	14.3394	14.4441	79.2893
TZA	United Republic of Tanzania	African	Lower middle income	2022	ICEH - DHS	vdpt	DTP3 immunization coverage among one-year-olds (%)	Subnational region	Population attributable fraction	10.8574	10.8421	10.8728	90.2059
UZB	Uzbekistan	European	Lower middle income	2021	ICEH - MICS	vdpt	DTP3 immunization coverage among one-year-olds (%)	Subnational region	Population attributable fraction	3.89787	3.88218	3.91355	95.7647
VNM	Viet Nam	Western Pacific	Lower middle income	2020	ICEH - MICS	vdpt	DTP3 immunization coverage among one-year-olds (%)	Subnational region	Population attributable fraction	6.60213	6.57519	6.62908	91.295
YEM	Yemen	Eastern Mediterranean	Low income	2013	ICEH - DHS	vdpt	DTP3 immunization coverage among one-year-olds (%)	Subnational region	Population attributable fraction	47.2996	47.2265	47.3727	59.8389
ZMB	Zambia	African	Lower middle income	2018	ICEH - DHS	vdpt	DTP3 immunization coverage among one-year-olds (%)	Subnational region	Population attributable fraction	3.7691	3.74136	3.79684	92.1204
ZWE	Zimbabwe	African	Lower middle income	2019	ICEH - MICS	vdpt	DTP3 immunization coverage among one-year-olds (%)	Subnational region	Population attributable fraction	9.47544	9.44685	9.50403	90.7397
AFG	Afghanistan	Eastern Mediterranean	Low income	2022	ICEH - MICS	vzdpt	One-year-old children who did not receive any doses of the DTP vaccine (%)	Subnational region	Population attributable fraction	-98.3845	-98.4433	-98.3257	35.7049
ALB	Albania	European	Upper middle income	2017	ICEH - DHS	vzdpt	One-year-old children who did not receive any doses of the DTP vaccine (%)	Subnational region	Population attributable fraction	-100	-100	-100	0.457472
DZA	Algeria	African	Upper middle income	2019	ICEH - MICS	vzdpt	One-year-old children who did not receive any doses of the DTP vaccine (%)	Subnational region	Population attributable fraction	-64.0721	-64.3384	-63.8059	4.50654
AGO	Angola	African	Lower middle income	2015	ICEH - DHS	vzdpt	One-year-old children who did not receive any doses of the DTP vaccine (%)	Subnational region	Population attributable fraction	-58.4202	-58.4946	-58.3457	31.237
BGD	Bangladesh	South-East Asia	Lower middle income	2017	ICEH - DHS	vzdpt	One-year-old children who did not receive any doses of the DTP vaccine (%)	Subnational region	Population attributable fraction	-100	-100	-100	1.51363
BLZ	Belize	Americas	Upper middle income	2016	ICEH - MICS	vzdpt	One-year-old children who did not receive any doses of the DTP vaccine (%)	Subnational region	Population attributable fraction	-85.7429	-86.0993	-85.3864	7.07711
BEN	Benin	African	Lower middle income	2017	ICEH - DHS	vzdpt	One-year-old children who did not receive any doses of the DTP vaccine (%)	Subnational region	Population attributable fraction	-69.8353	-70.102	-69.5687	15.752
BFA	Burkina Faso	African	Low income	2021	ICEH - DHS	vzdpt	One-year-old children who did not receive any doses of the DTP vaccine (%)	Subnational region	Population attributable fraction	-81.337	-81.8272	-80.8467	5.10236
BDI	Burundi	African	Low income	2016	ICEH - DHS	vzdpt	One-year-old children who did not receive any doses of the DTP vaccine (%)	Subnational region	Population attributable fraction	-100	-100	-100	0.787543
KHM	Cambodia	Western Pacific	Lower middle income	2021	ICEH - DHS	vzdpt	One-year-old children who did not receive any doses of the DTP vaccine (%)	Subnational region	Population attributable fraction	-100	-100	-100	7.65527
CMR	Cameroon	African	Lower middle income	2018	ICEH - DHS	vzdpt	One-year-old children who did not receive any doses of the DTP vaccine (%)	Subnational region	Population attributable fraction	-57.5584	-57.8214	-57.2954	16.7031
CAF	Central African Republic	African	Low income	2019	ICEH - MICS	vzdpt	One-year-old children who did not receive any doses of the DTP vaccine (%)	Subnational region	Population attributable fraction	-67.5958	-67.7083	-67.4832	44.9879
TCD	Chad	African	Low income	2014	ICEH - DHS	vzdpt	One-year-old children who did not receive any doses of the DTP vaccine (%)	Subnational region	Population attributable fraction	-66.8178	-66.9352	-66.7004	41.7154
COG	Congo	African	Lower middle income	2014	ICEH - MICS	vzdpt	One-year-old children who did not receive any doses of the DTP vaccine (%)	Subnational region	Population attributable fraction	-57.6101	-57.7325	-57.4877	13.9952
CRI	Costa Rica	Americas	Upper middle income	2018	ICEH - MICS	vzdpt	One-year-old children who did not receive any doses of the DTP vaccine (%)	Subnational region	Population attributable fraction	-100	-100	-100	2.31412
CUB	Cuba	Americas	Upper middle income	2019	ICEH - MICS	vzdpt	One-year-old children who did not receive any doses of the DTP vaccine (%)	Subnational region	Population attributable fraction	-100	-100	-100	2.58116
CIV	Côte d'Ivoire	African	Lower middle income	2021	ICEH - DHS	vzdpt	One-year-old children who did not receive any doses of the DTP vaccine (%)	Subnational region	Population attributable fraction	-62.4145	-62.8655	-61.9636	30.0413
COD	Democratic Republic of the Congo	African	Low income	2017	ICEH - MICS	vzdpt	One-year-old children who did not receive any doses of the DTP vaccine (%)	Subnational region	Population attributable fraction	-82.2924	-82.3645	-82.2202	34.0505
DOM	Dominican Republic	Americas	Upper middle income	2019	ICEH - MICS	vzdpt	One-year-old children who did not receive any doses of the DTP vaccine (%)	Subnational region	Population attributable fraction	-43.2107	-43.3844	-43.037	8.07133
ECU	Ecuador	Americas	Upper middle income	2018	ICEH - NSS	vzdpt	One-year-old children who did not receive any doses of the DTP vaccine (%)	Subnational region	Population attributable fraction	-83.0206	-84.4126	-81.6286	5.38063
EGY	Egypt	Eastern Mediterranean	Lower middle income	2014	ICEH - DHS	vzdpt	One-year-old children who did not receive any doses of the DTP vaccine (%)	Subnational region	Population attributable fraction	-100	-100	-100	0.595848
SLV	El Salvador	Americas	Upper middle income	2014	ICEH - MICS	vzdpt	One-year-old children who did not receive any doses of the DTP vaccine (%)	Subnational region	Population attributable fraction	-100	-100	-100	1.08781
SWZ	Eswatini	African	Lower middle income	2014	ICEH - MICS	vzdpt	One-year-old children who did not receive any doses of the DTP vaccine (%)	Subnational region	Population attributable fraction	-59.378	-60.0026	-58.7533	3.40436
ETH	Ethiopia	African	Low income	2019	ICEH - DHS	vzdpt	One-year-old children who did not receive any doses of the DTP vaccine (%)	Subnational region	Population attributable fraction	-84.2198	-84.4874	-83.9523	23.6966
FJI	Fiji	Western Pacific	Upper middle income	2021	ICEH - MICS	vzdpt	One-year-old children who did not receive any doses of the DTP vaccine (%)	Subnational region	Population attributable fraction	-43.2144	-43.7474	-42.6815	3.33201
GAB	Gabon	African	Upper middle income	2019	ICEH - DHS	vzdpt	One-year-old children who did not receive any doses of the DTP vaccine (%)	Subnational region	Population attributable fraction	-39.5489	-40.1487	-38.9491	16.3769
GMB	Gambia	African	Low income	2019	ICEH - DHS	vzdpt	One-year-old children who did not receive any doses of the DTP vaccine (%)	Subnational region	Population attributable fraction	-100	-100	-100	1.65251
GHA	Ghana	African	Lower middle income	2017	ICEH - MICS	vzdpt	One-year-old children who did not receive any doses of the DTP vaccine (%)	Subnational region	Population attributable fraction	-85.1264	-85.6459	-84.6069	4.02736
GTM	Guatemala	Americas	Upper middle income	2015	ICEH - DHS	vzdpt	One-year-old children who did not receive any doses of the DTP vaccine (%)	Subnational region	Population attributable fraction	-79.4188	-79.7961	-79.0414	2.46997
GIN	Guinea	African	Lower middle income	2018	ICEH - DHS	vzdpt	One-year-old children who did not receive any doses of the DTP vaccine (%)	Subnational region	Population attributable fraction	-40.0479	-40.21	-39.8859	37.6909
GNB	Guinea-Bissau	African	Low income	2019	ICEH - MICS	vzdpt	One-year-old children who did not receive any doses of the DTP vaccine (%)	Subnational region	Population attributable fraction	-100	-100	-100	7.03253
HTI	Haiti	Americas	Lower middle income	2016	ICEH - DHS	vzdpt	One-year-old children who did not receive any doses of the DTP vaccine (%)	Subnational region	Population attributable fraction	-82.6778	-83.0061	-82.3495	16.4572
HND	Honduras	Americas	Lower middle income	2019	ICEH - MICS	vzdpt	One-year-old children who did not receive any doses of the DTP vaccine (%)	Subnational region	Population attributable fraction	-100	-100	-100	3.46966
IND	India	South-East Asia	Lower middle income	2020	ICEH - DHS	vzdpt	One-year-old children who did not receive any doses of the DTP vaccine (%)	Subnational region	Population attributable fraction	-90.1547	-90.5662	-89.7432	6.35993
IDN	Indonesia	South-East Asia	Upper middle income	2017	ICEH - DHS	vzdpt	One-year-old children who did not receive any doses of the DTP vaccine (%)	Subnational region	Population attributable fraction	-100	-100	-100	11.1389
IRQ	Iraq	Eastern Mediterranean	Upper middle income	2018	ICEH - MICS	vzdpt	One-year-old children who did not receive any doses of the DTP vaccine (%)	Subnational region	Population attributable fraction	-64.0318	-64.3179	-63.7457	13.3119
JOR	Jordan	Eastern Mediterranean	Lower middle income	2017	ICEH - DHS	vzdpt	One-year-old children who did not receive any doses of the DTP vaccine (%)	Subnational region	Population attributable fraction	-70.9022	-71.4343	-70.3701	7.42212
KAZ	Kazakhstan	European	Upper middle income	2015	ICEH - MICS	vzdpt	One-year-old children who did not receive any doses of the DTP vaccine (%)	Subnational region	Population attributable fraction	-100	-100	-100	4.38987
KEN	Kenya	African	Lower middle income	2022	ICEH - DHS	vzdpt	One-year-old children who did not receive any doses of the DTP vaccine (%)	Subnational region	Population attributable fraction	-100	-100	-100	2.899
KIR	Kiribati	Western Pacific	Lower middle income	2019	ICEH - MICS	vzdpt	One-year-old children who did not receive any doses of the DTP vaccine (%)	Subnational region	Population attributable fraction	-32.3021	-32.5407	-32.0634	40.1399
KGZ	Kyrgyzstan	European	Lower middle income	2018	ICEH - MICS	vzdpt	One-year-old children who did not receive any doses of the DTP vaccine (%)	Subnational region	Population attributable fraction	-100	-100	-100	9.35604
LAO	Lao People's Democratic Republic	Western Pacific	Lower middle income	2017	ICEH - MICS	vzdpt	One-year-old children who did not receive any doses of the DTP vaccine (%)	Subnational region	Population attributable fraction	-79.9115	-80.0759	-79.7472	27.1421
LSO	Lesotho	African	Lower middle income	2018	ICEH - MICS	vzdpt	One-year-old children who did not receive any doses of the DTP vaccine (%)	Subnational region	Population attributable fraction	-22.3129	-22.5186	-22.1072	8.46336
LBR	Liberia	African	Low income	2019	ICEH - DHS	vzdpt	One-year-old children who did not receive any doses of the DTP vaccine (%)	Subnational region	Population attributable fraction	-29.8394	-30.3952	-29.2835	8.55016
MDG	Madagascar	African	Low income	2021	ICEH - DHS	vzdpt	One-year-old children who did not receive any doses of the DTP vaccine (%)	Subnational region	Population attributable fraction	-81.9574	-82.0778	-81.8369	21.7483
MWI	Malawi	African	Low income	2020	ICEH - MICS	vzdpt	One-year-old children who did not receive any doses of the DTP vaccine (%)	Subnational region	Population attributable fraction	-63.6774	-63.9663	-63.3885	4.57261
MDV	Maldives	South-East Asia	Upper middle income	2016	ICEH - DHS	vzdpt	One-year-old children who did not receive any doses of the DTP vaccine (%)	Subnational region	Population attributable fraction	-69.4589	-69.8375	-69.0802	9.22361
MLI	Mali	African	Low income	2018	ICEH - DHS	vzdpt	One-year-old children who did not receive any doses of the DTP vaccine (%)	Subnational region	Population attributable fraction	-62.7034	-62.8562	-62.5505	17.9427
MRT	Mauritania	African	Lower middle income	2019	ICEH - DHS	vzdpt	One-year-old children who did not receive any doses of the DTP vaccine (%)	Subnational region	Population attributable fraction	-87.0836	-87.3182	-86.849	12.1634
MEX	Mexico	Americas	Upper middle income	2019	ICEH - NSS	vzdpt	One-year-old children who did not receive any doses of the DTP vaccine (%)	Subnational region	Population attributable fraction	-83.137	-83.3549	-82.9192	7.25907
MNG	Mongolia	Western Pacific	Upper middle income	2018	ICEH - MICS	vzdpt	One-year-old children who did not receive any doses of the DTP vaccine (%)	Subnational region	Population attributable fraction	-28.5372	-28.8736	-28.2008	2.96182
MNE	Montenegro	European	Upper middle income	2013	ICEH - MICS	vzdpt	One-year-old children who did not receive any doses of the DTP vaccine (%)	Subnational region	Population attributable fraction	-100	-100	-100	5.5552
MOZ	Mozambique	African	Low income	2015	ICEH - AIS	vzdpt	One-year-old children who did not receive any doses of the DTP vaccine (%)	Subnational region	Population attributable fraction	-100	-100	-100	9.99848
MMR	Myanmar	South-East Asia	Lower middle income	2016	ICEH - DHS	vzdpt	One-year-old children who did not receive any doses of the DTP vaccine (%)	Subnational region	Population attributable fraction	-100	-100	-100	13.1389
NAM	Namibia	African	Upper middle income	2013	ICEH - DHS	vzdpt	One-year-old children who did not receive any doses of the DTP vaccine (%)	Subnational region	Population attributable fraction	-86.2962	-86.5341	-86.0583	7.3252
NPL	Nepal	South-East Asia	Lower middle income	2022	ICEH - DHS	vzdpt	One-year-old children who did not receive any doses of the DTP vaccine (%)	Subnational region	Population attributable fraction	-81.8964	-82.3993	-81.3935	5.31301
NER	Niger	African	Low income	2021	ICEH - DHS	vzdpt	One-year-old children who did not receive any doses of the DTP vaccine (%)	Subnational region	Population attributable fraction	-56.2941	-56.4955	-56.0927	19.3911
NGA	Nigeria	African	Lower middle income	2021	ICEH - MICS	vzdpt	One-year-old children who did not receive any doses of the DTP vaccine (%)	Subnational region	Population attributable fraction	-97.0589	-97.1176	-97.0002	29.681
MKD	North Macedonia	European	Upper middle income	2019	ICEH - MICS	vzdpt	One-year-old children who did not receive any doses of the DTP vaccine (%)	Subnational region	Population attributable fraction	-100	-100	-100	4.1236
PNG	Papua New Guinea	Western Pacific	Lower middle income	2017	ICEH - DHS	vzdpt	One-year-old children who did not receive any doses of the DTP vaccine (%)	Subnational region	Population attributable fraction	-43.0486	-43.1727	-42.9245	36.1098
PRY	Paraguay	Americas	Upper middle income	2016	ICEH - MICS	vzdpt	One-year-old children who did not receive any doses of the DTP vaccine (%)	Subnational region	Population attributable fraction	-56.7356	-57.5022	-55.969	5.20723
PER	Peru	Americas	Upper middle income	2022	ICEH - DHS	vzdpt	One-year-old children who did not receive any doses of the DTP vaccine (%)	Subnational region	Population attributable fraction	-82.0169	-82.4447	-81.589	5.87965
PHL	Philippines	Western Pacific	Lower middle income	2022	ICEH - DHS	vzdpt	One-year-old children who did not receive any doses of the DTP vaccine (%)	Subnational region	Population attributable fraction	-90.5254	-90.7478	-90.303	13.3358
RWA	Rwanda	African	Low income	2019	ICEH - DHS	vzdpt	One-year-old children who did not receive any doses of the DTP vaccine (%)	Subnational region	Population attributable fraction	-100	-100	-100	0.392929
WSM	Samoa	Western Pacific	Lower middle income	2020	ICEH - DHS/MICS	vzdpt	One-year-old children who did not receive any doses of the DTP vaccine (%)	Subnational region	Population attributable fraction	-45.3739	-45.5835	-45.1644	29.5171
STP	Sao Tome and Principe	African	Lower middle income	2019	ICEH - MICS	vzdpt	One-year-old children who did not receive any doses of the DTP vaccine (%)	Subnational region	Population attributable fraction	-100	-100	-100	2.28831
SEN	Senegal	African	Lower middle income	2019	ICEH - DHS	vzdpt	One-year-old children who did not receive any doses of the DTP vaccine (%)	Subnational region	Population attributable fraction	-100	-100	-100	3.81715
SRB	Serbia	European	Upper middle income	2019	ICEH - MICS	vzdpt	One-year-old children who did not receive any doses of the DTP vaccine (%)	Subnational region	Population attributable fraction	-100	-100	-100	3.53953
SLE	Sierra Leone	African	Low income	2019	ICEH - DHS	vzdpt	One-year-old children who did not receive any doses of the DTP vaccine (%)	Subnational region	Population attributable fraction	-27.1848	-27.5124	-26.8571	5.35996
ZAF	South Africa	African	Upper middle income	2016	ICEH - DHS	vzdpt	One-year-old children who did not receive any doses of the DTP vaccine (%)	Subnational region	Population attributable fraction	-90.5132	-90.7762	-90.2502	8.84446
SDN	Sudan	Eastern Mediterranean	Low income	2014	ICEH - MICS	vzdpt	One-year-old children who did not receive any doses of the DTP vaccine (%)	Subnational region	Population attributable fraction	-81.5506	-81.7159	-81.3854	16.7832
SUR	Suriname	Americas	Upper middle income	2018	ICEH - MICS	vzdpt	One-year-old children who did not receive any doses of the DTP vaccine (%)	Subnational region	Population attributable fraction	-59.7202	-60.1783	-59.262	19.7311
TJK	Tajikistan	European	Lower middle income	2017	ICEH - DHS	vzdpt	One-year-old children who did not receive any doses of the DTP vaccine (%)	Subnational region	Population attributable fraction	-80.5009	-80.6555	-80.3462	7.60356
THA	Thailand	South-East Asia	Upper middle income	2022	ICEH - MICS	vzdpt	One-year-old children who did not receive any doses of the DTP vaccine (%)	Subnational region	Population attributable fraction	-62.8834	-63.1131	-62.6536	3.60564
TLS	Timor-Leste	South-East Asia	Lower middle income	2016	ICEH - DHS	vzdpt	One-year-old children who did not receive any doses of the DTP vaccine (%)	Subnational region	Population attributable fraction	-48.458	-48.6064	-48.3096	21.5987
TGO	Togo	African	Low income	2017	ICEH - MICS	vzdpt	One-year-old children who did not receive any doses of the DTP vaccine (%)	Subnational region	Population attributable fraction	-20.9916	-21.4898	-20.4934	9.15326
TUN	Tunisia	Eastern Mediterranean	Lower middle income	2018	ICEH - MICS	vzdpt	One-year-old children who did not receive any doses of the DTP vaccine (%)	Subnational region	Population attributable fraction	-72.888	-73.4464	-72.3296	4.60461
TKM	Turkmenistan	European	Upper middle income	2015	ICEH - MICS	vzdpt	One-year-old children who did not receive any doses of the DTP vaccine (%)	Subnational region	Population attributable fraction	-100	-100	-100	0.658593
TUR	Türkiye	European	Upper middle income	2018	ICEH - DHS	vzdpt	One-year-old children who did not receive any doses of the DTP vaccine (%)	Subnational region	Population attributable fraction	-31.4119	-31.8416	-30.9823	6.9553
UGA	Uganda	African	Low income	2016	ICEH - DHS	vzdpt	One-year-old children who did not receive any doses of the DTP vaccine (%)	Subnational region	Population attributable fraction	-75.0095	-75.3911	-74.6279	5.09316
TZA	United Republic of Tanzania	African	Lower middle income	2022	ICEH - DHS	vzdpt	One-year-old children who did not receive any doses of the DTP vaccine (%)	Subnational region	Population attributable fraction	-100	-100	-100	5.40203
UZB	Uzbekistan	European	Lower middle income	2021	ICEH - MICS	vzdpt	One-year-old children who did not receive any doses of the DTP vaccine (%)	Subnational region	Population attributable fraction	-100	-100	-100	1.44542
VNM	Viet Nam	Western Pacific	Lower middle income	2020	ICEH - MICS	vzdpt	One-year-old children who did not receive any doses of the DTP vaccine (%)	Subnational region	Population attributable fraction	-87.2776	-87.4862	-87.0691	4.87097
YEM	Yemen	Eastern Mediterranean	Low income	2013	ICEH - DHS	vzdpt	One-year-old children who did not receive any doses of the DTP vaccine (%)	Subnational region	Population attributable fraction	-69.566	-69.7016	-69.4303	23.4281
ZMB	Zambia	African	Lower middle income	2018	ICEH - DHS	vzdpt	One-year-old children who did not receive any doses of the DTP vaccine (%)	Subnational region	Population attributable fraction	-67.4246	-68.0041	-66.8451	2.09659
ZWE	Zimbabwe	African	Lower middle income	2019	ICEH - MICS	vzdpt	One-year-old children who did not receive any doses of the DTP vaccine (%)	Subnational region	Population attributable fraction	-100	-100	-100	5.49828
AFG	Afghanistan	Eastern Mediterranean	Low income	2015	Global Data Lab	vdpt	DTP3 immunization coverage among one-year-olds (%)	Subnational region - HDI	Population attributable fraction	24.9722	24.9288	25.0156	59.4
AGO	Angola	African	Lower middle income	2016	Global Data Lab	vdpt	DTP3 immunization coverage among one-year-olds (%)	Subnational region - HDI	Population attributable fraction	40.2865	40.2066	40.3664	41.3
ARM	Armenia	European	Upper middle income	2016	Global Data Lab	vdpt	DTP3 immunization coverage among one-year-olds (%)	Subnational region - HDI	Population attributable fraction	0	-0.0505513	0.0505513	92.7
BGD	Bangladesh	South-East Asia	Lower middle income	2014	Global Data Lab	vdpt	DTP3 immunization coverage among one-year-olds (%)	Subnational region - HDI	Population attributable fraction	5.09567	5.05909	5.13225	91.4
BEN	Benin	African	Lower middle income	2018	Global Data Lab	vdpt	DTP3 immunization coverage among one-year-olds (%)	Subnational region - HDI	Population attributable fraction	12.0256	11.979	12.0723	73.4
BDI	Burundi	African	Low income	2017	Global Data Lab	vdpt	DTP3 immunization coverage among one-year-olds (%)	Subnational region - HDI	Population attributable fraction	0	-0.0141081	0.0141081	97.3
KHM	Cambodia	Western Pacific	Lower middle income	2014	Global Data Lab	vdpt	DTP3 immunization coverage among one-year-olds (%)	Subnational region - HDI	Population attributable fraction	10.9193	10.8692	10.9693	83.9
CMR	Cameroon	African	Lower middle income	2018	Global Data Lab	vdpt	DTP3 immunization coverage among one-year-olds (%)	Subnational region - HDI	Population attributable fraction	16.2626	16.194	16.3312	72.8
TCD	Chad	African	Low income	2015	Global Data Lab	vdpt	DTP3 immunization coverage among one-year-olds (%)	Subnational region - HDI	Population attributable fraction	25.3393	25.1428	25.5359	34.5
COD	Democratic Republic of the Congo	African	Low income	2013	Global Data Lab	vdpt	DTP3 immunization coverage among one-year-olds (%)	Subnational region - HDI	Population attributable fraction	37.6887	37.6143	37.7632	60.8
DOM	Dominican Republic	Americas	Upper middle income	2013	Global Data Lab	vdpt	DTP3 immunization coverage among one-year-olds (%)	Subnational region - HDI	Population attributable fraction	0	-0.0271043	0.0271043	92.2
EGY	Egypt	Eastern Mediterranean	Lower middle income	2014	Global Data Lab	vdpt	DTP3 immunization coverage among one-year-olds (%)	Subnational region - HDI	Population attributable fraction	1.77691	1.72194	1.83189	97.4
ETH	Ethiopia	African	Low income	2016	Global Data Lab	vdpt	DTP3 immunization coverage among one-year-olds (%)	Subnational region - HDI	Population attributable fraction	78.9828	78.8603	79.1054	53.5
GHA	Ghana	African	Lower middle income	2014	Global Data Lab	vdpt	DTP3 immunization coverage among one-year-olds (%)	Subnational region - HDI	Population attributable fraction	2.59699	2.55376	2.64023	89.1
GTM	Guatemala	Americas	Upper middle income	2015	Global Data Lab	vdpt	DTP3 immunization coverage among one-year-olds (%)	Subnational region - HDI	Population attributable fraction	2.20608	2.16618	2.24599	84.7
GIN	Guinea	African	Lower middle income	2018	Global Data Lab	vdpt	DTP3 immunization coverage among one-year-olds (%)	Subnational region - HDI	Population attributable fraction	39.286	39.1087	39.4633	41.1
HTI	Haiti	Americas	Lower middle income	2017	Global Data Lab	vdpt	DTP3 immunization coverage among one-year-olds (%)	Subnational region - HDI	Population attributable fraction	0	-0.0714398	0.0714398	55.8
IND	India	South-East Asia	Lower middle income	2019	Global Data Lab	vdpt	DTP3 immunization coverage among one-year-olds (%)	Subnational region - HDI	Population attributable fraction	0	-0.0269593	0.0269593	87.6
IDN	Indonesia	South-East Asia	Upper middle income	2017	Global Data Lab	vdpt	DTP3 immunization coverage among one-year-olds (%)	Subnational region - HDI	Population attributable fraction	6.18654	6.10264	6.27044	77.2
JOR	Jordan	Eastern Mediterranean	Lower middle income	2017	Global Data Lab	vdpt	DTP3 immunization coverage among one-year-olds (%)	Subnational region - HDI	Population attributable fraction	0	-0.021624	0.021624	90.1
KEN	Kenya	African	Lower middle income	2014	Global Data Lab	vdpt	DTP3 immunization coverage among one-year-olds (%)	Subnational region - HDI	Population attributable fraction	0	-0.0322821	0.0322821	90.2
LSO	Lesotho	African	Lower middle income	2014	Global Data Lab	vdpt	DTP3 immunization coverage among one-year-olds (%)	Subnational region - HDI	Population attributable fraction	4.1405	4.07268	4.20833	87
LBR	Liberia	African	Low income	2013	Global Data Lab	vdpt	DTP3 immunization coverage among one-year-olds (%)	Subnational region - HDI	Population attributable fraction	11.765	11.7147	11.8153	71.7
MWI	Malawi	African	Low income	2016	Global Data Lab	vdpt	DTP3 immunization coverage among one-year-olds (%)	Subnational region - HDI	Population attributable fraction	0	-0.0436911	0.0436911	93.5
MDV	Maldives	South-East Asia	Upper middle income	2017	Global Data Lab	vdpt	DTP3 immunization coverage among one-year-olds (%)	Subnational region - HDI	Population attributable fraction	1.26505	1.21708	1.31302	86.3
MLI	Mali	African	Low income	2018	Global Data Lab	vdpt	DTP3 immunization coverage among one-year-olds (%)	Subnational region - HDI	Population attributable fraction	14.4003	14.3417	14.4588	71.7
MMR	Myanmar	South-East Asia	Lower middle income	2016	Global Data Lab	vdpt	DTP3 immunization coverage among one-year-olds (%)	Subnational region - HDI	Population attributable fraction	23.4518	23.3244	23.5792	62.8
NAM	Namibia	African	Upper middle income	2013	Global Data Lab	vdpt	DTP3 immunization coverage among one-year-olds (%)	Subnational region - HDI	Population attributable fraction	0	-0.0755026	0.0755026	85.1
NPL	Nepal	South-East Asia	Lower middle income	2016	Global Data Lab	vdpt	DTP3 immunization coverage among one-year-olds (%)	Subnational region - HDI	Population attributable fraction	4.79557	4.7547	4.83643	86.6
NGA	Nigeria	African	Lower middle income	2018	Global Data Lab	vdpt	DTP3 immunization coverage among one-year-olds (%)	Subnational region - HDI	Population attributable fraction	79.1857	79.1157	79.2557	50.8
PAK	Pakistan	Eastern Mediterranean	Lower middle income	2018	Global Data Lab	vdpt	DTP3 immunization coverage among one-year-olds (%)	Subnational region - HDI	Population attributable fraction	11.0157	10.7789	11.2526	75.7
PNG	Papua New Guinea	Western Pacific	Lower middle income	2017	Global Data Lab	vdpt	DTP3 immunization coverage among one-year-olds (%)	Subnational region - HDI	Population attributable fraction	58.2149	57.9218	58.508	43.3
PHL	Philippines	Western Pacific	Lower middle income	2017	Global Data Lab	vdpt	DTP3 immunization coverage among one-year-olds (%)	Subnational region - HDI	Population attributable fraction	5.53666	5.48236	5.59096	81
SEN	Senegal	African	Lower middle income	2019	Global Data Lab	vdpt	DTP3 immunization coverage among one-year-olds (%)	Subnational region - HDI	Population attributable fraction	2.98424	2.9532	3.01527	92.4
SLE	Sierra Leone	African	Low income	2019	Global Data Lab	vdpt	DTP3 immunization coverage among one-year-olds (%)	Subnational region - HDI	Population attributable fraction	0	-0.0725223	0.0725223	79.5
ZAF	South Africa	African	Upper middle income	2016	Global Data Lab	vdpt	DTP3 immunization coverage among one-year-olds (%)	Subnational region - HDI	Population attributable fraction	2.70332	2.53491	2.87173	69.4
TJK	Tajikistan	European	Lower middle income	2017	Global Data Lab	vdpt	DTP3 immunization coverage among one-year-olds (%)	Subnational region - HDI	Population attributable fraction	0	-0.10441	0.10441	88.2
TLS	Timor-Leste	South-East Asia	Lower middle income	2016	Global Data Lab	vdpt	DTP3 immunization coverage among one-year-olds (%)	Subnational region - HDI	Population attributable fraction	5.77989	5.70568	5.85411	62
TGO	Togo	African	Low income	2014	Global Data Lab	vdpt	DTP3 immunization coverage among one-year-olds (%)	Subnational region - HDI	Population attributable fraction	0	-0.0666126	0.0666126	82.9
TUR	Türkiye	European	Upper middle income	2013	Global Data Lab	vdpt	DTP3 immunization coverage among one-year-olds (%)	Subnational region - HDI	Population attributable fraction				89.9
UGA	Uganda	African	Low income	2016	Global Data Lab	vdpt	DTP3 immunization coverage among one-year-olds (%)	Subnational region - HDI	Population attributable fraction	2.41556	2.33713	2.49399	79.7
TZA	United Republic of Tanzania	African	Lower middle income	2015	Global Data Lab	vdpt	DTP3 immunization coverage among one-year-olds (%)	Subnational region - HDI	Population attributable fraction	9.29905	9.22799	9.3701	89.3
YEM	Yemen	Eastern Mediterranean	Low income	2013	Global Data Lab	vdpt	DTP3 immunization coverage among one-year-olds (%)	Subnational region - HDI	Population attributable fraction	21.5673	21.5007	21.634	60.4
ZMB	Zambia	African	Lower middle income	2018	Global Data Lab	vdpt	DTP3 immunization coverage among one-year-olds (%)	Subnational region - HDI	Population attributable fraction	3.25873	3.23213	3.28534	92.4
ZWE	Zimbabwe	African	Lower middle income	2015	Global Data Lab	vdpt	DTP3 immunization coverage among one-year-olds (%)	Subnational region - HDI	Population attributable fraction	5.79567	5.68424	5.9071	83.7
AFG	Afghanistan	Eastern Mediterranean	Low income	2015	Global Data Lab	vzdpt	One-year-old children who did not receive any doses of the DTP vaccine	Subnational region - HDI	Population attributable fraction	-41.7656	-41.8453	-41.6859	73.8
AGO	Angola	African	Lower middle income	2016	Global Data Lab	vzdpt	One-year-old children who did not receive any doses of the DTP vaccine	Subnational region - HDI	Population attributable fraction	-66.8053	-66.8754	-66.7352	69
ARM	Armenia	European	Upper middle income	2016	Global Data Lab	vzdpt	One-year-old children who did not receive any doses of the DTP vaccine	Subnational region - HDI	Population attributable fraction	-100	-100	-100	98.5
BGD	Bangladesh	South-East Asia	Lower middle income	2014	Global Data Lab	vzdpt	One-year-old children who did not receive any doses of the DTP vaccine	Subnational region - HDI	Population attributable fraction	-68.735	-69.2831	-68.1868	97.1
BEN	Benin	African	Lower middle income	2018	Global Data Lab	vzdpt	One-year-old children who did not receive any doses of the DTP vaccine	Subnational region - HDI	Population attributable fraction	-55.384	-55.5309	-55.237	84.3
BDI	Burundi	African	Low income	2017	Global Data Lab	vzdpt	One-year-old children who did not receive any doses of the DTP vaccine	Subnational region - HDI	Population attributable fraction	0	-0.661652	0.661652	98.5
KHM	Cambodia	Western Pacific	Lower middle income	2014	Global Data Lab	vzdpt	One-year-old children who did not receive any doses of the DTP vaccine	Subnational region - HDI	Population attributable fraction	-100	-100	-100	94
CMR	Cameroon	African	Lower middle income	2018	Global Data Lab	vzdpt	One-year-old children who did not receive any doses of the DTP vaccine	Subnational region - HDI	Population attributable fraction	-41.0408	-41.2801	-40.8015	82.9
TCD	Chad	African	Low income	2015	Global Data Lab	vzdpt	One-year-old children who did not receive any doses of the DTP vaccine	Subnational region - HDI	Population attributable fraction	-35.6949	-35.8405	-35.5493	58.7
COD	Democratic Republic of the Congo	African	Low income	2013	Global Data Lab	vzdpt	One-year-old children who did not receive any doses of the DTP vaccine	Subnational region - HDI	Population attributable fraction	-88.2833	-88.3765	-88.1901	81.2
DOM	Dominican Republic	Americas	Upper middle income	2013	Global Data Lab	vzdpt	One-year-old children who did not receive any doses of the DTP vaccine	Subnational region - HDI	Population attributable fraction	0	-0.653355	0.653355	98.2
EGY	Egypt	Eastern Mediterranean	Lower middle income	2014	Global Data Lab	vzdpt	One-year-old children who did not receive any doses of the DTP vaccine	Subnational region - HDI	Population attributable fraction	0	-6.43966	6.43966	99.2
ETH	Ethiopia	African	Low income	2016	Global Data Lab	vzdpt	One-year-old children who did not receive any doses of the DTP vaccine	Subnational region - HDI	Population attributable fraction	-90.4883	-90.6495	-90.3271	73.7
GHA	Ghana	African	Lower middle income	2014	Global Data Lab	vzdpt	One-year-old children who did not receive any doses of the DTP vaccine	Subnational region - HDI	Population attributable fraction	-32.3387	-32.935	-31.7424	96.5
GTM	Guatemala	Americas	Upper middle income	2015	Global Data Lab	vzdpt	One-year-old children who did not receive any doses of the DTP vaccine	Subnational region - HDI	Population attributable fraction	-11.9001	-12.4699	-11.3304	97.4
GIN	Guinea	African	Lower middle income	2018	Global Data Lab	vzdpt	One-year-old children who did not receive any doses of the DTP vaccine	Subnational region - HDI	Population attributable fraction	-44.8812	-45.0428	-44.7197	62.6
HTI	Haiti	Americas	Lower middle income	2017	Global Data Lab	vzdpt	One-year-old children who did not receive any doses of the DTP vaccine	Subnational region - HDI	Population attributable fraction	0	-0.180485	0.180485	83
IND	India	South-East Asia	Lower middle income	2019	Global Data Lab	vzdpt	One-year-old children who did not receive any doses of the DTP vaccine	Subnational region - HDI	Population attributable fraction	-21.8904	-22.1214	-21.6593	93.3
IDN	Indonesia	South-East Asia	Upper middle income	2017	Global Data Lab	vzdpt	One-year-old children who did not receive any doses of the DTP vaccine	Subnational region - HDI	Population attributable fraction	-58.7497	-59.0723	-58.4271	89.1
JOR	Jordan	Eastern Mediterranean	Lower middle income	2017	Global Data Lab	vzdpt	One-year-old children who did not receive any doses of the DTP vaccine	Subnational region - HDI	Population attributable fraction	0	-0.249645	0.249645	92.6
KEN	Kenya	African	Lower middle income	2014	Global Data Lab	vzdpt	One-year-old children who did not receive any doses of the DTP vaccine	Subnational region - HDI	Population attributable fraction	0	-0.56908	0.56908	97.4
LSO	Lesotho	African	Lower middle income	2014	Global Data Lab	vzdpt	One-year-old children who did not receive any doses of the DTP vaccine	Subnational region - HDI	Population attributable fraction	0	-1.60971	1.60971	98.5
LBR	Liberia	African	Low income	2013	Global Data Lab	vzdpt	One-year-old children who did not receive any doses of the DTP vaccine	Subnational region - HDI	Population attributable fraction	-77.8339	-77.9883	-77.6796	91.4
MWI	Malawi	African	Low income	2016	Global Data Lab	vzdpt	One-year-old children who did not receive any doses of the DTP vaccine	Subnational region - HDI	Population attributable fraction	0	-1.14453	1.14453	97.4
MDV	Maldives	South-East Asia	Upper middle income	2017	Global Data Lab	vzdpt	One-year-old children who did not receive any doses of the DTP vaccine	Subnational region - HDI	Population attributable fraction	-13.357	-13.7179	-12.9961	90.3
MLI	Mali	African	Low income	2018	Global Data Lab	vzdpt	One-year-old children who did not receive any doses of the DTP vaccine	Subnational region - HDI	Population attributable fraction	-61.2631	-61.4216	-61.1045	82.7
MMR	Myanmar	South-East Asia	Lower middle income	2016	Global Data Lab	vzdpt	One-year-old children who did not receive any doses of the DTP vaccine	Subnational region - HDI	Population attributable fraction	-72.8467	-73.1187	-72.5748	86.7
NAM	Namibia	African	Upper middle income	2013	Global Data Lab	vzdpt	One-year-old children who did not receive any doses of the DTP vaccine	Subnational region - HDI	Population attributable fraction	0	-0.762193	0.762193	94
NPL	Nepal	South-East Asia	Lower middle income	2016	Global Data Lab	vzdpt	One-year-old children who did not receive any doses of the DTP vaccine	Subnational region - HDI	Population attributable fraction	-32.621	-33.1611	-32.0809	96.7
NGA	Nigeria	African	Lower middle income	2018	Global Data Lab	vzdpt	One-year-old children who did not receive any doses of the DTP vaccine	Subnational region - HDI	Population attributable fraction	-91.4379	-91.4904	-91.3855	65
PAK	Pakistan	Eastern Mediterranean	Lower middle income	2018	Global Data Lab	vzdpt	One-year-old children who did not receive any doses of the DTP vaccine	Subnational region - HDI	Population attributable fraction	-58.7606	-59.5888	-57.9325	86.4
PNG	Papua New Guinea	Western Pacific	Lower middle income	2017	Global Data Lab	vzdpt	One-year-old children who did not receive any doses of the DTP vaccine	Subnational region - HDI	Population attributable fraction	-70.9118	-71.1449	-70.6788	64.3
PHL	Philippines	Western Pacific	Lower middle income	2017	Global Data Lab	vzdpt	One-year-old children who did not receive any doses of the DTP vaccine	Subnational region - HDI	Population attributable fraction	-41.5591	-41.8192	-41.2989	87.3
SEN	Senegal	African	Lower middle income	2019	Global Data Lab	vzdpt	One-year-old children who did not receive any doses of the DTP vaccine	Subnational region - HDI	Population attributable fraction	-42.1081	-42.6072	-41.609	96
SLE	Sierra Leone	African	Low income	2019	Global Data Lab	vzdpt	One-year-old children who did not receive any doses of the DTP vaccine	Subnational region - HDI	Population attributable fraction	-25.4146	-25.9105	-24.9187	94.6
ZAF	South Africa	African	Upper middle income	2016	Global Data Lab	vzdpt	One-year-old children who did not receive any doses of the DTP vaccine	Subnational region - HDI	Population attributable fraction	0	-1.09964	1.09964	93.5
TJK	Tajikistan	European	Lower middle income	2017	Global Data Lab	vzdpt	One-year-old children who did not receive any doses of the DTP vaccine	Subnational region - HDI	Population attributable fraction	0	-0.906559	0.906559	93.3
TLS	Timor-Leste	South-East Asia	Lower middle income	2016	Global Data Lab	vzdpt	One-year-old children who did not receive any doses of the DTP vaccine	Subnational region - HDI	Population attributable fraction	-48.9027	-49.0501	-48.7554	78.3
TGO	Togo	African	Low income	2014	Global Data Lab	vzdpt	One-year-old children who did not receive any doses of the DTP vaccine	Subnational region - HDI	Population attributable fraction	-5.40442	-5.92192	-4.88692	93.1
TUR	Türkiye	European	Upper middle income	2013	Global Data Lab	vzdpt	One-year-old children who did not receive any doses of the DTP vaccine	Subnational region - HDI	Population attributable fraction				96.4
UGA	Uganda	African	Low income	2016	Global Data Lab	vzdpt	One-year-old children who did not receive any doses of the DTP vaccine	Subnational region - HDI	Population attributable fraction	-12.0212	-12.6753	-11.367	94.9
TZA	United Republic of Tanzania	African	Lower middle income	2015	Global Data Lab	vzdpt	One-year-old children who did not receive any doses of the DTP vaccine	Subnational region - HDI	Population attributable fraction	-100	-100	-100	96.8
YEM	Yemen	Eastern Mediterranean	Low income	2013	Global Data Lab	vzdpt	One-year-old children who did not receive any doses of the DTP vaccine	Subnational region - HDI	Population attributable fraction	-32.4922	-32.6344	-32.3499	77
ZMB	Zambia	African	Lower middle income	2018	Global Data Lab	vzdpt	One-year-old children who did not receive any doses of the DTP vaccine	Subnational region - HDI	Population attributable fraction	-45.3306	-45.9597	-44.7016	98.2
ZWE	Zimbabwe	African	Lower middle income	2015	Global Data Lab	vzdpt	One-year-old children who did not receive any doses of the DTP vaccine	Subnational region - HDI	Population attributable fraction	-16.6259	-17.4116	-15.8403	89.6
AFG	Afghanistan	Eastern Mediterranean	Low income	2022	ICEH - MICS	vdpt	DTP3 immunization coverage among one-year-olds (%)	Economic status (wealth quintile)	Population attributable risk	19.1308	16.7051	21.5566	51.3442
ALB	Albania	European	Upper middle income	2017	ICEH - DHS	vdpt	DTP3 immunization coverage among one-year-olds (%)	Economic status (wealth quintile)	Population attributable risk	2.22337	0.84271	3.60404	97.7766
DZA	Algeria	African	Upper middle income	2019	ICEH - MICS	vdpt	DTP3 immunization coverage among one-year-olds (%)	Economic status (wealth quintile)	Population attributable risk	4.64848	0.465112	8.83185	62.0808
AGO	Angola	African	Lower middle income	2015	ICEH - DHS	vdpt	DTP3 immunization coverage among one-year-olds (%)	Economic status (wealth quintile)	Population attributable risk	22.3758	17.8027	26.949	40.6141
ARM	Armenia	European	Upper middle income	2016	ICEH - DHS	vdpt	DTP3 immunization coverage among one-year-olds (%)	Economic status (wealth quintile)	Population attributable risk	2.49015	-1.82722	6.80752	92.6966
BGD	Bangladesh	South-East Asia	Lower middle income	2017	ICEH - DHS	vdpt	DTP3 immunization coverage among one-year-olds (%)	Economic status (wealth quintile)	Population attributable risk	1.77753	0.202837	3.35222	95.9125
BLZ	Belize	Americas	Upper middle income	2016	ICEH - MICS	vdpt	DTP3 immunization coverage among one-year-olds (%)	Economic status (wealth quintile)	Population attributable risk	0	-7.67477	7.67477	83.0241
BEN	Benin	African	Lower middle income	2017	ICEH - DHS	vdpt	DTP3 immunization coverage among one-year-olds (%)	Economic status (wealth quintile)	Population attributable risk	12.6372	9.47275	15.8017	73.1937
BOL	Bolivia (Plurinational State of)	Americas	Lower middle income	2016	ICEH - NSS	vdpt	DTP3 immunization coverage among one-year-olds (%)	Economic status (wealth quintile)	Population attributable risk	0	-5.53319	5.53319	85.4661
BFA	Burkina Faso	African	Low income	2021	ICEH - DHS	vdpt	DTP3 immunization coverage among one-year-olds (%)	Economic status (wealth quintile)	Population attributable risk	0.870735	-1.81612	3.55759	88.6397
BDI	Burundi	African	Low income	2016	ICEH - DHS	vdpt	DTP3 immunization coverage among one-year-olds (%)	Economic status (wealth quintile)	Population attributable risk	0	-1.57184	1.57184	97.3059
KHM	Cambodia	Western Pacific	Lower middle income	2021	ICEH - DHS	vdpt	DTP3 immunization coverage among one-year-olds (%)	Economic status (wealth quintile)	Population attributable risk	2.42475	-0.854168	5.70367	84.0744
CMR	Cameroon	African	Lower middle income	2018	ICEH - DHS	vdpt	DTP3 immunization coverage among one-year-olds (%)	Economic status (wealth quintile)	Population attributable risk	16.7351	12.9923	20.4779	72.3578
CAF	Central African Republic	African	Low income	2019	ICEH - MICS	vdpt	DTP3 immunization coverage among one-year-olds (%)	Economic status (wealth quintile)	Population attributable risk	27.3663	21.7227	33.0099	32.5751
TCD	Chad	African	Low income	2014	ICEH - DHS	vdpt	DTP3 immunization coverage among one-year-olds (%)	Economic status (wealth quintile)	Population attributable risk	11.2198	7.09267	15.347	33.7898
COG	Congo	African	Lower middle income	2014	ICEH - MICS	vdpt	DTP3 immunization coverage among one-year-olds (%)	Economic status (wealth quintile)	Population attributable risk	9.31622	4.21064	14.4218	65.2737
CRI	Costa Rica	Americas	Upper middle income	2018	ICEH - MICS	vdpt	DTP3 immunization coverage among one-year-olds (%)	Economic status (wealth quintile)	Population attributable risk	2.83027	2.45268	3.20786	92.9636
CUB	Cuba	Americas	Upper middle income	2019	ICEH - MICS	vdpt	DTP3 immunization coverage among one-year-olds (%)	Economic status (wealth quintile)	Population attributable risk	2.73904	0.455058	5.02302	94.6773
CIV	Côte d'Ivoire	African	Lower middle income	2021	ICEH - DHS	vdpt	DTP3 immunization coverage among one-year-olds (%)	Economic status (wealth quintile)	Population attributable risk	0	-4.82979	4.82979	54.5218
COD	Democratic Republic of the Congo	African	Low income	2017	ICEH - MICS	vdpt	DTP3 immunization coverage among one-year-olds (%)	Economic status (wealth quintile)	Population attributable risk	24.4531	21.057	27.8493	45.3916
DOM	Dominican Republic	Americas	Upper middle income	2019	ICEH - MICS	vdpt	DTP3 immunization coverage among one-year-olds (%)	Economic status (wealth quintile)	Population attributable risk	1.72519	-3.3399	6.79028	64.3962
ECU	Ecuador	Americas	Upper middle income	2018	ICEH - NSS	vdpt	DTP3 immunization coverage among one-year-olds (%)	Economic status (wealth quintile)	Population attributable risk	3.22591	1.42476	5.02705	91.4083
EGY	Egypt	Eastern Mediterranean	Lower middle income	2014	ICEH - DHS	vdpt	DTP3 immunization coverage among one-year-olds (%)	Economic status (wealth quintile)	Population attributable risk	1.74262	0.856901	2.62834	97.36
SLV	El Salvador	Americas	Upper middle income	2014	ICEH - MICS	vdpt	DTP3 immunization coverage among one-year-olds (%)	Economic status (wealth quintile)	Population attributable risk	0	-3.54698	3.54698	93.0976
SWZ	Eswatini	African	Lower middle income	2014	ICEH - MICS	vdpt	DTP3 immunization coverage among one-year-olds (%)	Economic status (wealth quintile)	Population attributable risk	5.36272	1.29616	9.42929	90.8071
ETH	Ethiopia	African	Low income	2019	ICEH - DHS	vdpt	DTP3 immunization coverage among one-year-olds (%)	Economic status (wealth quintile)	Population attributable risk	20.9931	16.2721	25.7142	62.4103
FJI	Fiji	Western Pacific	Upper middle income	2021	ICEH - MICS	vdpt	DTP3 immunization coverage among one-year-olds (%)	Economic status (wealth quintile)	Population attributable risk	2.64604	-0.957851	6.24994	95.4355
GAB	Gabon	African	Upper middle income	2019	ICEH - DHS	vdpt	DTP3 immunization coverage among one-year-olds (%)	Economic status (wealth quintile)	Population attributable risk	14.7928	9.60386	19.9817	69.0715
GMB	Gambia	African	Low income	2019	ICEH - DHS	vdpt	DTP3 immunization coverage among one-year-olds (%)	Economic status (wealth quintile)	Population attributable risk	2.09539	-0.314741	4.50552	93.6022
GHA	Ghana	African	Lower middle income	2017	ICEH - MICS	vdpt	DTP3 immunization coverage among one-year-olds (%)	Economic status (wealth quintile)	Population attributable risk	1.72991	-1.00746	4.46729	89.4688
GTM	Guatemala	Americas	Upper middle income	2015	ICEH - DHS	vdpt	DTP3 immunization coverage among one-year-olds (%)	Economic status (wealth quintile)	Population attributable risk	4.89471	1.66912	8.12029	84.7135
GIN	Guinea	African	Lower middle income	2018	ICEH - DHS	vdpt	DTP3 immunization coverage among one-year-olds (%)	Economic status (wealth quintile)	Population attributable risk	13.7784	8.06786	19.489	40.8209
GNB	Guinea-Bissau	African	Low income	2019	ICEH - MICS	vdpt	DTP3 immunization coverage among one-year-olds (%)	Economic status (wealth quintile)	Population attributable risk	0	-4.84228	4.84228	84.3838
HTI	Haiti	Americas	Lower middle income	2016	ICEH - DHS	vdpt	DTP3 immunization coverage among one-year-olds (%)	Economic status (wealth quintile)	Population attributable risk	24.0822	17.8512	30.3132	55.7876
HND	Honduras	Americas	Lower middle income	2019	ICEH - MICS	vdpt	DTP3 immunization coverage among one-year-olds (%)	Economic status (wealth quintile)	Population attributable risk	0	-3.41096	3.41096	91.2693
IND	India	South-East Asia	Lower middle income	2020	ICEH - DHS	vdpt	DTP3 immunization coverage among one-year-olds (%)	Economic status (wealth quintile)	Population attributable risk	2.39695	1.73298	3.06092	87.3963
IDN	Indonesia	South-East Asia	Upper middle income	2017	ICEH - DHS	vdpt	DTP3 immunization coverage among one-year-olds (%)	Economic status (wealth quintile)	Population attributable risk	4.74352	2.00648	7.48055	76.8159
IRQ	Iraq	Eastern Mediterranean	Upper middle income	2018	ICEH - MICS	vdpt	DTP3 immunization coverage among one-year-olds (%)	Economic status (wealth quintile)	Population attributable risk	17.0584	14.1111	20.0056	68.724
JOR	Jordan	Eastern Mediterranean	Lower middle income	2017	ICEH - DHS	vdpt	DTP3 immunization coverage among one-year-olds (%)	Economic status (wealth quintile)	Population attributable risk	0.412796	-3.87149	4.69709	90.0226
KAZ	Kazakhstan	European	Upper middle income	2015	ICEH - MICS	vdpt	DTP3 immunization coverage among one-year-olds (%)	Economic status (wealth quintile)	Population attributable risk	0	-4.5356	4.5356	91.4163
KEN	Kenya	African	Lower middle income	2022	ICEH - DHS	vdpt	DTP3 immunization coverage among one-year-olds (%)	Economic status (wealth quintile)	Population attributable risk	0.993515	-0.89645	2.88348	89.8587
KIR	Kiribati	Western Pacific	Lower middle income	2019	ICEH - MICS	vdpt	DTP3 immunization coverage among one-year-olds (%)	Economic status (wealth quintile)	Population attributable risk	6.18873	-2.88458	15.262	47.1025
KGZ	Kyrgyzstan	European	Lower middle income	2018	ICEH - MICS	vdpt	DTP3 immunization coverage among one-year-olds (%)	Economic status (wealth quintile)	Population attributable risk	0	-7.42789	7.42789	85.5008
LAO	Lao People's Democratic Republic	Western Pacific	Lower middle income	2017	ICEH - MICS	vdpt	DTP3 immunization coverage among one-year-olds (%)	Economic status (wealth quintile)	Population attributable risk	14.6138	10.323	18.9047	58.2388
LSO	Lesotho	African	Lower middle income	2018	ICEH - MICS	vdpt	DTP3 immunization coverage among one-year-olds (%)	Economic status (wealth quintile)	Population attributable risk	0	-6.60081	6.60081	83.2334
LBR	Liberia	African	Low income	2019	ICEH - DHS	vdpt	DTP3 immunization coverage among one-year-olds (%)	Economic status (wealth quintile)	Population attributable risk	6.43393	-0.728252	13.5961	69.2414
MDG	Madagascar	African	Low income	2021	ICEH - DHS	vdpt	DTP3 immunization coverage among one-year-olds (%)	Economic status (wealth quintile)	Population attributable risk	16.4173	12.6641	20.1705	68.464
MWI	Malawi	African	Low income	2020	ICEH - MICS	vdpt	DTP3 immunization coverage among one-year-olds (%)	Economic status (wealth quintile)	Population attributable risk	5.05655	3.17789	6.93521	90.2867
MDV	Maldives	South-East Asia	Upper middle income	2016	ICEH - DHS	vdpt	DTP3 immunization coverage among one-year-olds (%)	Economic status (wealth quintile)	Population attributable risk	0	-7.48293	7.48293	85.8887
[truncated: 2,700 more rows]
